# Supplementary material for: Rab25 and CLIC3 Collaborate to Promote Integrin Recycling from Late Endosomes/Lysosomes and Drive Cancer Progression
Source: Dev Cell. 2012 Jan 17;22(1):131–45. doi: 10.1016/j.devcel.2011.11.008 (PMC3507630; doi:10.1016/j.devcel.2011.11.008)
Supplement: Table S1. Microarray Sample Preparation, Data Analysis and Validation, and the Full Microarray Data Set, Related to Figure 1 [file mmc2.xls]

## Sheet: brMDfullANOVAResults
Column #	Probeset ID	Gene Symbol	Gene Title	RefSeq Transcript ID	p-value(Groups)	bonferroni(p-value(Groups))	stepup(p-value(Groups))	p-value(Rab25 CDM vs. pc3 CDM)	bonferroni(p-value(Rab25 CDM vs. pc3 CDM))	stepup(p-value(Rab25 CDM vs. pc3 CDM))	Fold-Change(Rab25 CDM vs. pc3 CDM)	Fold-Change(Rab25 CDM vs. pc3 CDM) (Description)	p-value(Rab25 plastic vs. pc3 plastic)	bonferroni(p-value(Rab25 plastic vs. pc3 plastic))	stepup(p-value(Rab25 plastic vs. pc3 plastic))	Fold-Change(Rab25 plastic vs. pc3 plastic)	Fold-Change(Rab25 plastic vs. pc3 plastic) (Description)	ID	pc3_CDM	pc3_CDM_r2	pc3_CDM_r3	Rab25_CDM	Rab25_CDM_r2	Rab25_CDM_r3	pc3_Plastic	pc3_plastic_r2	pc3_plastic_r3	Rab25_Plastic	Rab25_plastic_r2	Rab25_plastic_r3	var	max	stdev
40644	231382_at	FGF18	Fibroblast growth factor 18	NM_003862	5.94899e-09	0.000325261	0.00016263	4.10108e-09	0.000224226	0.000215605	2.57285	Rab25 CDM up vs pc3 CDM	0.987656	1	0.998816	-1.00056	Rab25 plastic down vs pc3 plastic	231382_at	2.23894	2.27881	2.28904	3.73003	3.51587	3.651	2.19249	2.24235	2.21219	2.17031	2.20498	2.2693	0.403775	3.73003	0.635433
16311	206857_s_at	FKBP1B	FK506 binding protein 1B, 12.6 kDa	NM_004116 /// NM_054033	1.04838e-08	0.000573203	0.000191068	1.20178e-08	0.000657072	0.000215605	24.3231	Rab25 CDM up vs pc3 CDM	2.953e-08	0.00161455	0.000503225	17.2439	Rab25 plastic up vs pc3 plastic	206857_s_at	3.30135	3.43895	3.38918	7.81017	7.95313	8.17895	3.81979	3.02159	3.44244	7.38982	7.4735	7.74454	5.245	8.17895	2.2902
32287	223000_s_at	F11R	F11 receptor	NM_016946	4.64784e-08	0.00254121	0.000317651	1.61084e-08	0.000880725	0.000215605	2.37172	Rab25 CDM up vs pc3 CDM	9.32272e-06	0.50972	0.0110809	1.46084	Rab25 plastic up vs pc3 plastic	223000_s_at	10.9397	10.9169	10.9931	12.1936	12.2933	12.1006	11.0456	10.9078	10.9637	11.4584	11.5521	11.547	0.284981	12.2933	0.533836
28821	219529_at	CLIC3	chloride intracellular channel 3	NM_004669	5.53738e-08	0.00302756	0.000336396	2.25344e-08	0.00123207	0.000215605	4.73076	Rab25 CDM up vs pc3 CDM	0.222536	1	0.790189	1.10001	Rab25 plastic up vs pc3 plastic	219529_at	2.47431	2.3342	2.56994	4.80468	4.47891	4.82108	2.48509	2.56425	2.54595	2.59801	2.79456	2.61527	0.961785	4.82108	0.980706
10606	201150_s_at	TIMP3	TIMP metallopeptidase inhibitor 3	NM_000362	2.1155e-08	0.00115665	0.00023133	2.58548e-08	0.00141361	0.000215605	-23.0254	Rab25 CDM down vs pc3 CDM	5.44347e-08	0.00297622	0.000503225	-17.3429	Rab25 plastic down vs pc3 plastic	201150_s_at	6.87621	6.9333	6.89744	2.70076	2.23711	2.19362	6.04474	6.79848	6.70223	2.57179	2.36789	2.25695	5.16168	6.9333	2.27193
32879	223595_at	TMEM133	transmembrane protein 133	NM_032021	8.06548e-08	0.0044098	0.000368263	2.76037e-08	0.00150923	0.000215605	1.59693	Rab25 CDM up vs pc3 CDM	0.955903	1	0.996912	1.00127	Rab25 plastic up vs pc3 plastic	223595_at	2.88066	2.88671	2.85443	3.56485	3.58707	3.49578	3.4996	3.43928	3.51157	3.44685	3.47255	3.53655	0.0836117	3.58707	0.289157
39514	230252_at	LPAR5	lysophosphatidic acid receptor 5	NM_001142961 /// NM_020400	7.4309e-08	0.00406285	0.000368263	3.25701e-08	0.00178077	0.000222596	3.88554	Rab25 CDM up vs pc3 CDM	1.35737e-06	0.0742139	0.00296856	2.31705	Rab25 plastic up vs pc3 plastic	230252_at	5.05537	5.08652	5.2421	7.22439	6.90669	7.12726	5.2371	5.15301	5.4033	6.43849	6.51823	6.47355	0.748379	7.22439	0.865089
33705	224435_at	C10orf58	chromosome 10 open reading frame 58	NM_032333 /// NR_024572	1.31667e-07	0.00719889	0.000378889	4.81539e-08	0.00263282	0.000292535	3.33635	Rab25 CDM up vs pc3 CDM	3.53973e-06	0.193535	0.00586469	1.99632	Rab25 plastic up vs pc3 plastic	224435_at	9.65128	9.47427	9.73914	11.4	11.2479	11.4316	9.81306	9.87592	9.7649	10.7503	10.9626	10.733	0.564536	11.4316	0.751356
33488	224209_s_at	GDA	guanine deaminase	NM_004293	3.28428e-08	0.00179568	0.000256526	5.67145e-08	0.00310086	0.000308852	100.138	Rab25 CDM up vs pc3 CDM	7.02535e-08	0.00384111	0.000503225	88.4553	Rab25 plastic up vs pc3 plastic	224209_s_at	4.7769	4.31137	4.06251	11.0889	10.4558	11.5436	5.55085	5.21725	5.91357	11.5844	12.0997	12.3982	12.1792	12.3982	3.48987
19171	209755_at	NMNAT2	nicotinamide nucleotide adenylyltransferase 2	NM_015039 /// NM_170706	1.0549e-07	0.00576767	0.000368263	6.21375e-08	0.00339737	0.000308852	8.24253	Rab25 CDM up vs pc3 CDM	2.57684e-06	0.140889	0.0046963	3.68257	Rab25 plastic up vs pc3 plastic	209755_at	5.68648	5.73892	5.28396	8.69831	8.60366	8.53665	6.78518	7.21813	6.87618	8.81306	8.67141	9.03716	1.95166	9.03716	1.39702
21036	211707_s_at	IQCB1	IQ motif containing B1	NM_001023570 /// NM_001023571	8.29687e-08	0.00453631	0.000368263	7.88357e-08	0.00431034	0.00033612	-1.782	Rab25 CDM down vs pc3 CDM	9.49683e-07	0.0519239	0.00252195	-1.52102	Rab25 plastic down vs pc3 plastic	211707_s_at	9.91458	10.0061	9.96129	9.2091	9.04185	9.13052	10.0648	10.1153	10.1369	9.50562	9.45516	9.54111	0.165224	10.1369	0.406478
13925	204470_at	CXCL1	chemokine (C-X-C motif) ligand 1 (melanoma growth stimulating activity, alpha)	NM_001511	3.34089e-10	1.82663e-05	1.82663e-05	8.29131e-08	0.00453327	0.00033612	-2.25667	Rab25 CDM down vs pc3 CDM	3.22238e-09	0.000176184	0.000176184	-3.41689	Rab25 plastic down vs pc3 plastic	204470_at	10.5285	10.4145	10.4954	9.3629	9.3235	9.22942	9.06506	9.28363	9.18506	7.41144	7.47021	7.33405	1.3199	10.5285	1.14887
36299	227036_at	RASAL2	RAS protein activator like 2	NM_004841 /// NM_170692	2.62577e-08	0.00143564	0.000239273	1.70304e-07	0.00931136	0.00058196	1.64957	Rab25 CDM up vs pc3 CDM	3.66064e-08	0.00200145	0.000503225	1.8387	Rab25 plastic up vs pc3 plastic	227036_at	8.00342	8.01639	7.9176	8.7177	8.70264	8.68333	8.19871	8.23753	8.13711	9.02145	9.03255	9.15541	0.201416	9.15541	0.448794
28972	219680_at	NLRX1	NLR family member X1	NM_024618 /// NM_170722	7.833e-07	0.0428269	0.00115748	1.86902e-07	0.0102189	0.00060111	1.67272	Rab25 CDM up vs pc3 CDM	0.000289857	1	0.0652179	1.20995	Rab25 plastic up vs pc3 plastic	219680_at	6.84604	6.87813	6.78253	7.63762	7.57918	7.51649	6.89419	6.92035	6.96784	7.16534	7.15984	7.28204	0.0931209	7.63762	0.305157
32727	223442_at	NICN1	nicolin 1	NM_032316	3.38454e-07	0.018505	0.000660892	2.88435e-07	0.0157702	0.000802463	1.50819	Rab25 CDM up vs pc3 CDM	0.0240157	1	0.420026	-1.07605	Rab25 plastic down vs pc3 plastic	223442_at	7.34171	7.38483	7.38626	7.98096	7.99669	7.9136	7.33235	7.43812	7.37992	7.34085	7.26382	7.22847	0.0819568	7.99669	0.286281
35511	226247_at	PLEKHA1	pleckstrin homology domain containing, family A (phosphoinositide binding specif	NM_001001974 /// NM_021622	1.97338e-06	0.107894	0.00197069	3.15003e-07	0.0172228	0.000802463	1.58589	Rab25 CDM up vs pc3 CDM	0.00397355	1	0.215958	1.12715	Rab25 plastic up vs pc3 plastic	226247_at	8.60489	8.62153	8.73194	9.35547	9.32296	9.27581	8.87835	8.76276	8.83994	8.95887	9.03095	9.00926	0.0678769	9.35547	0.260532
14203	204748_at	PTGS2	prostaglandin-endoperoxide synthase 2 (prostaglandin G/H synthase and cyclooxyge	NM_000963	4.41066e-07	0.0241153	0.000777913	3.60363e-07	0.0197029	0.000802463	6.76902	Rab25 CDM up vs pc3 CDM	0.487738	1	0.919316	1.09629	Rab25 plastic up vs pc3 plastic	204748_at	2.3981	2.30891	2.36469	4.72437	5.1721	5.45207	2.28627	2.00409	1.97459	2.37394	2.26927	2.01964	1.75927	5.45207	1.32637
31186	221898_at	PDPN	podoplanin	NM_001006624 /// NM_001006625 /// NM_006474 /// NM_198389	1.25835e-06	0.0688005	0.00151552	3.7412e-07	0.020455	0.000802463	2.37084	Rab25 CDM up vs pc3 CDM	4.46069e-05	1	0.0268285	1.57979	Rab25 plastic up vs pc3 plastic	221898_at	11.4928	11.5034	11.563	12.8346	12.8494	12.6114	11.6977	11.9459	11.7744	12.5316	12.4821	12.3835	0.27833	12.8494	0.52757
39090	229828_at	---	---	---	1.88959e-07	0.0103313	0.000483315	3.76544e-07	0.0205875	0.000802463	1.59707	Rab25 CDM up vs pc3 CDM	9.68649e-07	0.0529609	0.00252195	1.51325	Rab25 plastic up vs pc3 plastic	229828_at	9.03706	8.90582	8.88297	9.60879	9.58649	9.65686	9.2143	9.2308	9.28405	9.78292	9.87683	9.86234	0.131866	9.87683	0.363134
28786	219494_at	RAD54B	RAD54 homolog B (S. cerevisiae)	NM_012415	1.07768e-07	0.00589221	0.000368263	3.7762e-07	0.0206464	0.000802463	-1.64403	Rab25 CDM down vs pc3 CDM	1.53051e-05	0.836806	0.0152147	-1.35708	Rab25 plastic down vs pc3 plastic	219494_at	9.94986	9.95869	10.0187	9.22235	9.31325	9.23994	10.4491	10.3467	10.2597	9.87609	9.92837	9.92951	0.171271	10.4491	0.413848
10603	201147_s_at	TIMP3	TIMP metallopeptidase inhibitor 3	NM_000362	3.2377e-07	0.0177021	0.000660892	3.81601e-07	0.020864	0.000802463	-13.7168	Rab25 CDM down vs pc3 CDM	8.14826e-07	0.0445506	0.00252195	-10.7381	Rab25 plastic down vs pc3 plastic	201147_s_at	6.88291	6.15951	6.34886	2.42193	2.85697	2.77875	6.30949	6.42244	5.82758	2.48365	3.06609	2.73577	3.61734	6.88291	1.90193
32764	223479_s_at	CHCHD5	coiled-coil-helix-coiled-coil-helix domain containing 5	NM_032309	2.06759e-07	0.0113045	0.000491502	4.67915e-07	0.0255833	0.000947528	4.41811	Rab25 CDM up vs pc3 CDM	2.77168e-07	0.0151542	0.00116571	4.90119	Rab25 plastic up vs pc3 plastic	223479_s_at	4.33449	4.08728	4.46163	6.60696	6.51566	6.19107	3.95942	4.06005	4.18352	6.25995	6.56798	6.25446	1.37327	6.60696	1.17187
32492	223206_s_at	NMRAL1	NmrA-like family domain containing 1	NM_020677	2.85553e-07	0.0156126	0.000624504	7.06269e-07	0.0386152	0.00137912	1.6809	Rab25 CDM up vs pc3 CDM	4.22064e-07	0.0230764	0.00164831	1.74211	Rab25 plastic up vs pc3 plastic	223206_s_at	8.56092	8.55082	8.48351	9.34822	9.28876	9.20597	8.62088	8.70301	8.59918	9.36559	9.42279	9.53719	0.172162	9.53719	0.414924
26242	216944_s_at	ITPR1	inositol 1,4,5-triphosphate receptor, type 1	NM_001099952 /// NM_002222	1.82333e-06	0.0996905	0.00191713	7.51467e-07	0.0410864	0.00141677	-2.39331	Rab25 CDM down vs pc3 CDM	2.71876e-05	1	0.0188163	-1.71898	Rab25 plastic down vs pc3 plastic	216944_s_at	5.59782	5.73486	5.83937	4.64925	4.39692	4.34885	5.34982	5.51434	5.34434	4.61624	4.61044	4.63716	0.310434	5.83937	0.557166
14375	204920_at	CPS1	carbamoyl-phosphate synthetase 1, mitochondrial	NM_001122633 /// NM_001122634 /// NM_001875	6.46615e-07	0.0353537	0.0010124	7.97282e-07	0.0435914	0.00145305	2.95875	Rab25 CDM up vs pc3 CDM	1.59666e-06	0.0872974	0.00332831	2.69376	Rab25 plastic up vs pc3 plastic	204920_at	6.68456	6.79282	6.84742	8.56554	8.10086	8.35337	6.8741	6.93107	7.11262	8.36547	8.38434	8.45685	0.631625	8.56554	0.794748
36795	227533_at	---	---	---	3.0827e-06	0.168547	0.00267534	9.03915e-07	0.0494216	0.00156968	2.81502	Rab25 CDM up vs pc3 CDM	0.000111409	1	0.0420823	1.71635	Rab25 plastic up vs pc3 plastic	227533_at	9.07104	8.77364	8.94989	10.3229	10.5765	10.3746	9.46801	9.324	9.27503	9.98496	10.2929	10.1272	0.401556	10.5765	0.633685
8346	1566557_at	FLJ90757	hypothetical LOC440465	NR_026857	4.93347e-06	0.269737	0.0035965	9.34236e-07	0.0510794	0.00156968	2.93617	Rab25 CDM up vs pc3 CDM	0.249146	1	0.807873	1.10526	Rab25 plastic up vs pc3 plastic	1566557_at	4.81496	4.52747	4.58695	6.24738	6.24798	6.09582	4.91612	4.81807	5.11834	4.9078	5.21088	5.16701	0.389843	6.24798	0.624374
27981	218689_at	FANCF	Fanconi anemia, complementation group F	NM_022725	4.6493e-06	0.254201	0.0034822	9.69369e-07	0.0530002	0.00156968	2.86625	Rab25 CDM up vs pc3 CDM	0.000661179	1	0.0966577	1.53059	Rab25 plastic up vs pc3 plastic	218689_at	5.04689	4.91224	4.8847	6.50527	6.48199	6.41407	5.44535	5.28026	5.25408	5.68475	5.97635	6.16084	0.381832	6.50527	0.617925
37289	228027_at	GPRASP2	G protein-coupled receptor associated sorting protein 2	NM_001004051 /// NM_138437	1.49527e-06	0.0817539	0.00173944	9.76114e-07	0.053369	0.00156968	3.64829	Rab25 CDM up vs pc3 CDM	1.44236e-05	0.788608	0.0148169	2.47484	Rab25 plastic up vs pc3 plastic	228027_at	8.09595	7.88497	7.65056	9.77855	9.80659	9.648	8.46879	8.41837	8.70533	9.64724	9.83035	10.0369	0.768093	10.0369	0.876409
37704	228442_at	---	---	---	1.21551e-07	0.00664579	0.00036921	1.02291e-06	0.0559276	0.00159793	2.35646	Rab25 CDM up vs pc3 CDM	9.05336e-08	0.00494992	0.000549991	3.22654	Rab25 plastic up vs pc3 plastic	228442_at	5.20212	5.12814	5.00807	6.32559	6.20005	6.52255	5.27567	5.19207	5.21784	6.80583	6.90315	7.04656	0.639522	7.04656	0.799701
31152	221864_at	ORAI3	ORAI calcium release-activated calcium modulator 3	NM_152288	2.0683e-06	0.113085	0.00198394	1.23612e-06	0.0675851	0.00187736	2.69299	Rab25 CDM up vs pc3 CDM	0.010172	1	0.311103	1.29288	Rab25 plastic up vs pc3 plastic	221864_at	7.27132	7.25371	7.19815	8.56423	8.96844	8.47813	7.12726	7.01728	7.09141	7.4764	7.43659	7.43472	0.44116	8.96844	0.664199
37417	228155_at	C10orf58	chromosome 10 open reading frame 58	NM_032333 /// NR_024572	4.78454e-06	0.261595	0.00353507	1.27925e-06	0.0699431	0.00189035	3.06347	Rab25 CDM up vs pc3 CDM	0.000262207	1	0.0623311	1.71566	Rab25 plastic up vs pc3 plastic	228155_at	11.0419	10.8831	11.007	12.4633	12.6788	12.6354	11.4318	11.3834	10.9684	11.934	12.1342	12.0517	0.460629	12.6788	0.678697
34439	225174_at	DNAJC10	DnaJ (Hsp40) homolog, subfamily C, member 10	NM_018981	2.55805e-06	0.139861	0.00233102	1.31579e-06	0.071941	0.00189318	2.58091	Rab25 CDM up vs pc3 CDM	2.26891e-05	1	0.0171657	1.91353	Rab25 plastic up vs pc3 plastic	225174_at	10.1726	9.91764	9.97282	11.2786	11.5771	11.311	10.3371	10.4492	10.1985	11.2144	11.3679	11.2112	0.389431	11.5771	0.624044
12890	203435_s_at	MME	membrane metallo-endopeptidase	NM_000902 /// NM_007287 /// NM_007288 /// NM_007289	6.48081e-07	0.0354339	0.0010124	1.38179e-06	0.0755491	0.00193716	-2.1026	Rab25 CDM down vs pc3 CDM	8.76926e-07	0.0479459	0.00252195	-2.20012	Rab25 plastic down vs pc3 plastic	203435_s_at	11.0747	11.0142	10.962	9.8717	10.161	9.80168	11.1548	11.0592	11.1083	9.93784	9.97258	9.99913	0.341898	11.1548	0.58472
37181	227919_at	UCA1	urothelial cancer associated 1 (non-protein coding)	NR_015379	8.29248e-07	0.0453391	0.00119314	1.42886e-06	0.078123	0.00195308	6.33182	Rab25 CDM up vs pc3 CDM	1.70448e-06	0.0931927	0.00332831	6.07097	Rab25 plastic up vs pc3 plastic	227919_at	8.43612	8.2476	8.42562	11.3588	10.6332	11.1052	8.73331	9.18294	8.70787	11.2253	11.5988	11.6058	1.99966	11.6058	1.41409
22952	213644_at	CCDC46	coiled-coil domain containing 46	NM_001037325 /// NM_145036	6.07568e-06	0.332188	0.00373539	1.53168e-06	0.0837445	0.00195406	2.60369	Rab25 CDM up vs pc3 CDM	0.536935	1	0.93216	1.05046	Rab25 plastic up vs pc3 plastic	213644_at	5.34006	5.21273	5.14856	6.63544	6.8289	6.37869	5.41391	5.45944	5.40413	5.38139	5.5179	5.59124	0.332207	6.8289	0.576374
27904	218611_at	IER5	immediate early response 5	NM_016545	8.76347e-07	0.0479143	0.00119786	1.53848e-06	0.0841163	0.00195406	1.55801	Rab25 CDM up vs pc3 CDM	4.73557e-06	0.258917	0.00670777	1.46581	Rab25 plastic up vs pc3 plastic	218611_at	12.3144	12.214	12.245	12.9486	12.8758	12.8681	12.4989	12.6454	12.4856	13.0317	13.1388	13.1145	0.116056	13.1388	0.34067
2748	1556029_s_at	NMNAT2	nicotinamide nucleotide adenylyltransferase 2	NM_015039 /// NM_170706	2.18482e-06	0.119455	0.00205957	1.54944e-06	0.0847156	0.00195406	4.46798	Rab25 CDM up vs pc3 CDM	1.42661e-05	0.78	0.0148169	3.04902	Rab25 plastic up vs pc3 plastic	1556029_s_at	6.55244	6.14711	6.63781	8.5469	8.61796	8.65137	7.26731	6.94511	6.99125	8.42867	8.97491	8.62512	1.05393	8.97491	1.02661
22428	213117_at	KLHL9	kelch-like 9 (Drosophila)	NM_018847	5.46634e-06	0.298872	0.00364478	1.6174e-06	0.0884314	0.00195406	1.70294	Rab25 CDM up vs pc3 CDM	0.00030655	1	0.0668185	1.2951	Rab25 plastic up vs pc3 plastic	213117_at	9.51432	9.48687	9.48802	10.1728	10.3359	10.2846	9.68936	9.60095	9.45022	9.91776	9.96278	9.97919	0.107093	10.3359	0.32725
36487	227224_at	RALGPS2	Ral GEF with PH domain and SH3 binding motif 2	NM_152663	1.59146e-06	0.0870132	0.00177578	1.64402e-06	0.0898867	0.00195406	2.51056	Rab25 CDM up vs pc3 CDM	4.82481e-06	0.263797	0.00670777	2.2229	Rab25 plastic up vs pc3 plastic	227224_at	9.1652	8.97667	9.01391	10.2794	10.4525	10.4079	9.16274	8.819	9.06684	10.0094	10.2439	10.2526	0.438222	10.4525	0.661983
19408	209994_s_at	ABCB1 /// ABCB4	ATP-binding cassette, sub-family B (MDR/TAP), member 1 /// ATP-binding cassette,	NM_000443 /// NM_000927 /// NM_018849 /// NM_018850	7.02048e-06	0.383845	0.00408345	2.10065e-06	0.114853	0.00244368	1.77349	Rab25 CDM up vs pc3 CDM	0.582991	1	0.94411	1.02762	Rab25 plastic up vs pc3 plastic	209994_s_at	3.25305	3.28029	3.23609	4.06859	4.19977	3.98084	3.32296	3.22816	3.46902	3.41433	3.35554	3.36817	0.124752	4.19977	0.353202
27260	217967_s_at	FAM129A	family with sequence similarity 129, member A	NM_052966	3.93822e-06	0.215322	0.00307603	2.22802e-06	0.121817	0.00250253	2.97984	Rab25 CDM up vs pc3 CDM	2.68845e-05	1	0.0188163	2.18641	Rab25 plastic up vs pc3 plastic	217967_s_at	11.3131	10.9339	10.8647	12.4165	12.7654	12.6555	11.3611	11.2915	11.3039	12.3253	12.5507	12.4662	0.531964	12.7654	0.729358
27744	218451_at	CDCP1	CUB domain containing protein 1	NM_022842 /// NM_178181	7.04464e-07	0.0385166	0.00106991	2.24278e-06	0.122624	0.00250253	-18.5577	Rab25 CDM down vs pc3 CDM	6.88858e-07	0.0376633	0.00251089	-30.1752	Rab25 plastic down vs pc3 plastic	218451_at	9.48549	8.46906	8.5763	4.56372	4.71815	4.60715	9.4222	9.92702	9.03034	4.0063	4.91912	4.70827	5.87137	9.92702	2.42309
28258	218966_at	MYO5C	myosin VC	NM_018728	1.62417e-06	0.0888016	0.00177603	2.52631e-06	0.138126	0.00265627	4.0419	Rab25 CDM up vs pc3 CDM	4.24863e-06	0.232294	0.00661987	3.68443	Rab25 plastic up vs pc3 plastic	218966_at	4.87538	4.64179	4.84084	6.94444	6.65462	6.80405	5.29199	4.98855	5.62523	6.96052	7.32758	7.262	1.12352	7.32758	1.05996
35561	226297_at	---	---	---	3.54598e-06	0.193877	0.00289368	2.76612e-06	0.151238	0.00279647	1.56707	Rab25 CDM up vs pc3 CDM	1.4634e-05	0.800113	0.0148169	1.43293	Rab25 plastic up vs pc3 plastic	226297_at	10.2786	10.1448	10.2566	10.9285	10.7957	10.9	10.2452	10.2437	10.2627	10.6691	10.8514	10.788	0.0978513	10.9285	0.312812
35543	226279_at	PRSS23	protease, serine, 23	NM_007173	2.5293e-06	0.13829	0.00233102	2.78245e-06	0.152131	0.00279647	1.71654	Rab25 CDM up vs pc3 CDM	2.15304e-05	1	0.0170605	1.50814	Rab25 plastic up vs pc3 plastic	226279_at	10.5361	10.4546	10.5395	11.2815	11.231	11.3562	10.9574	10.8907	10.7462	11.3469	11.513	11.5127	0.154327	11.513	0.392845
41129	231867_at	ODZ2	odz, odd Oz/ten-m homolog 2 (Drosophila)	NM_001122679	3.96359e-07	0.0216709	0.0007373	2.81309e-06	0.153806	0.00279647	7.61526	Rab25 CDM up vs pc3 CDM	8.5712e-07	0.046863	0.00252195	10.7127	Rab25 plastic up vs pc3 plastic	231867_at	4.06128	4.25981	3.90079	6.85985	7.11266	7.03605	5.51928	4.75226	5.81263	8.78044	8.5968	8.9707	3.47716	8.9707	1.86472
27199	217906_at	KLHDC2	kelch domain containing 2	NM_014315	9.90147e-06	0.541363	0.00487512	3.0643e-06	0.167541	0.00289154	1.70287	Rab25 CDM up vs pc3 CDM	0.000406117	1	0.0760427	1.30939	Rab25 plastic up vs pc3 plastic	217906_at	10.2203	10.2282	10.1291	10.944	11.0926	10.8449	10.2578	10.1992	10.3677	10.6696	10.6281	10.6937	0.109088	11.0926	0.330285
38170	228908_s_at	LOC642852	hypothetical LOC642852	NR_026943	5.78488e-06	0.316288	0.00367777	3.06739e-06	0.167709	0.00289154	1.84064	Rab25 CDM up vs pc3 CDM	0.798182	1	0.979624	-1.01419	Rab25 plastic down vs pc3 plastic	228908_s_at	7.19452	7.07171	7.00963	7.99234	8.10075	7.8234	7.02662	7.17641	7.11496	7.0423	7.10591	7.1088	0.164054	8.10075	0.405036
37389	228127_at	KCNK3	potassium channel, subfamily K, member 3	NM_002246	6.08047e-06	0.33245	0.00373539	3.42734e-06	0.18739	0.00312316	3.68872	Rab25 CDM up vs pc3 CDM	0.000126209	1	0.0444862	2.21845	Rab25 plastic up vs pc3 plastic	228127_at	7.26068	6.65312	6.80186	8.70271	8.87148	8.79083	6.69685	6.74804	6.85761	7.71787	8.16915	7.86413	0.763577	8.87148	0.873829
54344	39729_at	PRDX2	peroxiredoxin 2	NM_005809 /// NM_181738	3.06912e-06	0.167804	0.00267534	3.58776e-06	0.196161	0.00321575	3.4318	Rab25 CDM up vs pc3 CDM	7.22483e-06	0.395018	0.00897767	3.07593	Rab25 plastic up vs pc3 plastic	39729_at	8.95698	8.63457	8.76086	10.7461	10.4192	10.524	8.7574	9.24017	8.81356	10.3819	10.7076	10.5847	0.818824	10.7461	0.904889
17510	208073_x_at	TTC3	tetratricopeptide repeat domain 3	NM_001001894 /// NM_003316	1.02225e-05	0.558913	0.00494613	4.05098e-06	0.221488	0.00341054	1.54185	Rab25 CDM up vs pc3 CDM	0.000691547	1	0.0982042	1.23325	Rab25 plastic up vs pc3 plastic	208073_x_at	10.8319	10.7881	10.6815	11.383	11.463	11.3295	11.0013	11.1275	11.1665	11.4421	11.38	11.3806	0.0770788	11.463	0.277631
11854	202398_at	AP3S2	adaptor-related protein complex 3, sigma 2 subunit	NM_005829 /// NR_023361	1.48211e-05	0.810345	0.00594177	4.11698e-06	0.225096	0.00341054	-2.17421	Rab25 CDM down vs pc3 CDM	0.0135549	1	0.343905	-1.24899	Rab25 plastic down vs pc3 plastic	202398_at	4.07705	3.7947	3.83388	2.81112	2.75699	2.77605	3.18309	3.12035	3.20196	2.62818	2.95489	2.96006	0.226871	4.07705	0.47631
19934	210538_s_at	BIRC3	baculoviral IAP repeat-containing 3	NM_001165 /// NM_182962	1.13202e-06	0.0618931	0.00147365	4.98569e-06	0.272592	0.00400871	-3.03346	Rab25 CDM down vs pc3 CDM	2.05704e-05	1	0.0165395	-2.50226	Rab25 plastic down vs pc3 plastic	210538_s_at	8.72362	9.07854	9.10111	7.4255	7.13552	7.53936	7.78786	7.57105	7.89535	6.57718	6.3174	6.38998	0.92916	9.10111	0.96393
14585	205130_at	RAGE	renal tumor antigen	NM_014226	8.74311e-06	0.478029	0.00450971	5.19134e-06	0.283836	0.00411357	-3.08617	Rab25 CDM down vs pc3 CDM	0.00011718	1	0.0435836	-2.08466	Rab25 plastic down vs pc3 plastic	205130_at	10.4554	10.5735	10.4066	9.00261	8.98761	8.56783	10.5303	10.8275	10.3927	9.45005	9.4287	9.69231	0.57996	10.8275	0.761551
31975	222688_at	ACER3	alkaline ceramidase 3	NM_018367	7.106e-06	0.38852	0.00408969	5.4957e-06	0.300477	0.00429253	1.97844	Rab25 CDM up vs pc3 CDM	0.00811459	1	0.285499	1.25252	Rab25 plastic up vs pc3 plastic	222688_at	10.6566	10.5604	10.5009	11.4258	11.6616	11.5836	10.5227	10.2161	10.4329	10.6305	10.7276	10.7881	0.227382	11.6616	0.476846
18465	209043_at	PAPSS1	3'-phosphoadenosine 5'-phosphosulfate synthase 1	NM_005443	1.65801e-05	0.906516	0.00637145	6.37895e-06	0.348769	0.00484401	1.52838	Rab25 CDM up vs pc3 CDM	0.000257185	1	0.0619454	1.28851	Rab25 plastic up vs pc3 plastic	209043_at	10.8129	10.704	10.5962	11.327	11.3593	11.2628	10.8324	10.9009	10.9138	11.1789	11.2485	11.3168	0.0739171	11.3593	0.271877
22873	213564_x_at	LDHB	lactate dehydrogenase B	NM_002300	3.22803e-06	0.176492	0.00275769	6.83868e-06	0.373905	0.00505495	-1.55847	Rab25 CDM down vs pc3 CDM	4.89292e-06	0.26752	0.00670777	-1.5903	Rab25 plastic down vs pc3 plastic	213564_x_at	15.0113	15.0813	15.0318	14.467	14.3412	14.3958	15.1619	15.0451	15.2791	14.4574	14.4529	14.5679	0.124246	15.2791	0.352486
15407	205952_at	KCNK3	potassium channel, subfamily K, member 3	NM_002246	9.41932e-06	0.515001	0.00472493	7.76447e-06	0.424522	0.00558582	8.00126	Rab25 CDM up vs pc3 CDM	5.59699e-05	1	0.0298659	4.89418	Rab25 plastic up vs pc3 plastic	205952_at	8.11177	7.55928	7.33427	10.7374	10.909	10.3596	6.85367	7.90419	7.33086	9.65116	9.76313	9.54763	2.15795	10.909	1.469
31222	221934_s_at	DALRD3	DALR anticodon binding domain containing 3	NM_001009996 /// NM_018114	1.5944e-05	0.871741	0.00622672	8.02211e-06	0.438609	0.00569622	1.72791	Rab25 CDM up vs pc3 CDM	0.00185688	1	0.154059	1.28064	Rab25 plastic up vs pc3 plastic	221934_s_at	8.32485	8.25141	8.3554	9.13965	9.16324	8.99586	8.1977	8.40346	8.10829	8.57777	8.65249	8.54978	0.131912	9.16324	0.363197
38796	229534_at	ACOT4	acyl-CoA thioesterase 4	NM_152331	1.99031e-05	1	0.00732279	8.55949e-06	0.46799	0.00594189	2.03096	Rab25 CDM up vs pc3 CDM	0.000242374	1	0.0607881	1.55926	Rab25 plastic up vs pc3 plastic	229534_at	5.87563	5.80626	5.7546	6.83602	6.7043	6.96266	5.7642	5.804	6.1184	6.60256	6.5423	6.46432	0.213042	6.96266	0.461565
14067	204612_at	PKIA	protein kinase (cAMP-dependent, catalytic) inhibitor alpha	NM_006823 /// NM_181839	1.88584e-06	0.103108	0.00194544	8.85817e-06	0.484321	0.00597927	-1.64141	Rab25 CDM down vs pc3 CDM	1.34858e-06	0.0737334	0.00296856	-1.88792	Rab25 plastic down vs pc3 plastic	204612_at	11.2881	11.3182	11.3783	10.5119	10.7709	10.557	11.4993	11.3445	11.3865	10.5456	10.5033	10.431	0.190055	11.4993	0.435953
323	1552701_a_at	CARD16	caspase recruitment domain family, member 16	NM_001017534 /// NM_052889	2.41086e-05	1	0.00801895	1.00442e-05	0.549168	0.00669717	6.07867	Rab25 CDM up vs pc3 CDM	0.000335599	1	0.069579	3.0086	Rab25 plastic up vs pc3 plastic	1552701_a_at	4.41532	3.68312	4.29764	6.5039	6.99073	6.71272	4.54902	4.31828	4.07443	5.61648	6.35191	5.74062	1.37509	6.99073	1.17264
3871	1557754_at	LOC401068	hypothetical LOC401068	XR_041577 /// XR_041578 /// XR_041579	2.02589e-05	1	0.00732279	1.05061e-05	0.574423	0.00692076	1.54685	Rab25 CDM up vs pc3 CDM	0.0858865	1	0.619668	1.09188	Rab25 plastic up vs pc3 plastic	1557754_at	3.31587	3.32487	3.14637	3.84994	3.97272	3.85246	3.72824	3.87319	3.83253	4.00949	3.87564	3.92929	0.0849464	4.00949	0.291456
15626	206172_at	IL13RA2	interleukin 13 receptor, alpha 2	NM_000640	1.53342e-06	0.0838397	0.00174666	1.09091e-05	0.596453	0.00701709	-3.13544	Rab25 CDM down vs pc3 CDM	1.30233e-06	0.0712048	0.00296856	-4.54433	Rab25 plastic down vs pc3 plastic	206172_at	13.6919	13.3402	13.657	11.932	12.2003	11.6108	13.3246	13.41	13.2067	10.9723	11.3526	11.0642	1.12573	13.6919	1.061
328	1552712_a_at	NMNAT2	nicotinamide nucleotide adenylyltransferase 2	NM_015039 /// NM_170706	1.48884e-05	0.814022	0.00594177	1.12777e-05	0.61661	0.00708747	6.20676	Rab25 CDM up vs pc3 CDM	5.84112e-05	1	0.0303796	4.29299	Rab25 plastic up vs pc3 plastic	1552712_a_at	5.80454	5.44757	5.55692	8.35801	8.37114	7.9814	5.97145	6.64262	5.51985	7.89712	8.30206	8.24069	1.63857	8.37114	1.28007
15346	205891_at	ADORA2B	adenosine A2b receptor	NM_000676	1.0667e-05	0.583218	0.00502774	1.14496e-05	0.626009	0.00711373	1.66678	Rab25 CDM up vs pc3 CDM	8.20019e-05	1	0.0361569	1.47625	Rab25 plastic up vs pc3 plastic	205891_at	11.0002	10.8353	10.9937	11.6457	11.7492	11.6455	10.8359	10.8677	10.6495	11.272	11.4541	11.3128	0.140104	11.7492	0.374305
48339	239082_at	---	---	---	9.41961e-06	0.515017	0.00472493	1.16377e-05	0.636293	0.00714936	11.1176	Rab25 CDM up vs pc3 CDM	2.38415e-05	1	0.0176153	8.89181	Rab25 plastic up vs pc3 plastic	239082_at	3.19682	3.6151	3.19375	7.11021	6.00576	7.31401	3.93133	3.73902	4.46076	7.14674	6.9163	7.5255	3.22673	7.5255	1.79631
46246	236989_at	---	---	---	1.54754e-05	0.846115	0.00608716	1.29822e-05	0.7098	0.00771521	-1.91323	Rab25 CDM down vs pc3 CDM	0.000147999	1	0.0478808	-1.58778	Rab25 plastic down vs pc3 plastic	236989_at	9.01953	9.13136	9.22647	8.14256	8.04092	8.38586	9.37045	9.31086	9.14487	8.66679	8.60281	8.55554	0.212866	9.37045	0.461374
35292	226028_at	ROBO4	roundabout homolog 4, magic roundabout (Drosophila)	NM_019055	2.24752e-05	1	0.00770004	1.33896e-05	0.732075	0.00778803	2.86844	Rab25 CDM up vs pc3 CDM	0.00267943	1	0.182274	1.61572	Rab25 plastic up vs pc3 plastic	226028_at	10.1561	9.78302	9.69438	11.4672	11.5004	11.2267	9.51505	9.57409	9.91134	10.1634	10.4538	10.4598	0.515552	11.5004	0.71802
44207	234950_s_at	RFWD2	ring finger and WD repeat domain 2	NM_001001740 /// NM_022457	2.2648e-05	1	0.00770004	1.45554e-05	0.795816	0.00828975	2.12661	Rab25 CDM up vs pc3 CDM	0.000106374	1	0.0418416	1.77288	Rab25 plastic up vs pc3 plastic	234950_s_at	9.67022	9.39126	9.40705	10.4824	10.4714	10.7804	9.65087	9.51522	9.78642	10.3919	10.5752	10.4637	0.269838	10.7804	0.519459
36127	226864_at	PKIA	Protein kinase (cAMP-dependent, catalytic) inhibitor alpha	NM_006823 /// NM_181839	2.01845e-06	0.110359	0.00197069	1.63539e-05	0.894151	0.00895918	-1.52008	Rab25 CDM down vs pc3 CDM	1.1e-06	0.0601426	0.00273376	-1.82026	Rab25 plastic down vs pc3 plastic	226864_at	8.64607	8.73495	8.79837	8.0644	8.11979	8.18277	8.92822	8.8804	8.9476	8.18343	8.04611	7.93425	0.157409	8.9476	0.396748
46531	237274_at	---	---	---	9.02683e-06	0.493542	0.00461254	1.69275e-05	0.925511	0.00916347	2.05076	Rab25 CDM up vs pc3 CDM	1.20796e-05	0.660454	0.0140522	2.12071	Rab25 plastic up vs pc3 plastic	237274_at	3.22667	3.51466	3.48097	4.52099	4.26733	4.54245	3.30162	3.36253	3.45572	4.63287	4.35061	4.39004	0.320936	4.63287	0.566512
28576	219284_at	HSPBAP1	HSPB (heat shock 27kDa) associated protein 1	NM_024610	2.4879e-05	1	0.00819433	1.77269e-05	0.96922	0.00946821	-1.82506	Rab25 CDM down vs pc3 CDM	0.000103725	1	0.0414423	-1.60098	Rab25 plastic down vs pc3 plastic	219284_at	8.49605	8.70188	8.85407	7.80534	7.76781	7.87503	8.68137	8.46172	8.43227	7.88858	7.82828	7.82163	0.176741	8.85407	0.420406
10227	200771_at	LAMC1	laminin, gamma 1 (formerly LAMB2)	NM_002293	1.23969e-05	0.6778	0.00560165	1.81532e-05	0.992527	0.00946821	2.18046	Rab25 CDM up vs pc3 CDM	4.54996e-05	1	0.0268285	1.98784	Rab25 plastic up vs pc3 plastic	200771_at	10.9956	10.645	10.7426	11.8692	11.9	11.9879	11.0572	11.4148	11.1459	12.1946	12.3466	12.0503	0.355819	12.3466	0.596506
13723	204268_at	S100A2	S100 calcium binding protein A2	NM_005978	4.10121e-06	0.224234	0.00315822	1.82578e-05	0.998246	0.00946821	2.71667	Rab25 CDM up vs pc3 CDM	2.95295e-05	1	0.0199324	2.5493	Rab25 plastic up vs pc3 plastic	204268_at	9.85959	10.2636	10.0401	11.4165	11.7385	11.3338	9.38684	9.02098	9.23967	10.6695	10.3568	10.6715	0.773281	11.7385	0.879364
44365	235108_at	---	---	---	3.90675e-05	1	0.0111251	1.84416e-05	1	0.00946821	6.23415	Rab25 CDM up vs pc3 CDM	0.00102882	1	0.11598	2.77258	Rab25 plastic up vs pc3 plastic	235108_at	3.6993	2.89383	3.23308	6.13617	5.98808	5.62254	3.11365	3.19064	3.15519	4.01942	5.00596	4.84778	1.47567	6.13617	1.21477
28874	219582_at	OGFRL1	opioid growth factor receptor-like 1	NM_024576	1.20558e-05	0.659153	0.00549294	1.85018e-05	1	0.00946821	-1.90729	Rab25 CDM down vs pc3 CDM	0.000195918	1	0.0545859	-1.58957	Rab25 plastic down vs pc3 plastic	219582_at	10.9204	10.7652	10.7886	9.88703	9.6967	10.0959	11.1841	11.194	11.0628	10.3517	10.5378	10.5455	0.247107	11.194	0.497099
19451	210038_at	PRKCQ	protein kinase C, theta	NM_006257	4.61052e-05	1	0.0122966	1.87026e-05	1	0.00946821	4.27779	Rab25 CDM up vs pc3 CDM	0.000550371	1	0.0867585	2.44743	Rab25 plastic up vs pc3 plastic	210038_at	3.33427	4.03256	3.73235	5.69186	5.58813	6.10979	4.13846	3.79903	3.79812	5.44674	4.8703	5.29237	0.896218	6.10979	0.946688
28005	218713_at	NARG2	NMDA receptor regulated 2	NM_001018089 /// NM_024611	3.48467e-05	1	0.0104149	1.9045e-05	1	0.00952446	1.94967	Rab25 CDM up vs pc3 CDM	0.00025132	1	0.0610707	1.59016	Rab25 plastic up vs pc3 plastic	218713_at	7.98674	7.67895	7.67816	8.71369	8.85125	8.66861	8.05997	8.07801	7.99915	8.52599	8.81721	8.80144	0.203931	8.85125	0.451587
17802	208373_s_at	P2RY6	pyrimidinergic receptor P2Y, G-protein coupled, 6	NM_004154 /// NM_176796 /// NM_176797 /// NM_176798	0.000135967	1	0.0198321	1.92486e-05	1	0.00952446	2.30648	Rab25 CDM up vs pc3 CDM	0.162769	1	0.733643	1.1543	Rab25 plastic up vs pc3 plastic	208373_s_at	7.39864	7.16775	7.56575	8.76159	8.52009	8.46754	7.69103	7.71587	7.88198	7.84213	8.17961	7.88819	0.227386	8.76159	0.476851
27845	218552_at	ECHDC2	enoyl Coenzyme A hydratase domain containing 2	NM_018281	3.60382e-05	1	0.0106507	1.93364e-05	1	0.00952446	1.96213	Rab25 CDM up vs pc3 CDM	0.000224006	1	0.0588824	1.61164	Rab25 plastic up vs pc3 plastic	218552_at	7.09599	7.30117	7.22718	8.35419	8.01402	8.1734	7.39871	7.28167	7.49381	8.01108	7.98688	8.24183	0.206943	8.35419	0.45491
20929	211596_s_at	LRIG1	leucine-rich repeats and immunoglobulin-like domains 1	NM_015541	2.85832e-06	0.156279	0.00256194	2.03956e-05	1	0.00995653	-2.41845	Rab25 CDM down vs pc3 CDM	1.81309e-06	0.0991308	0.0034183	-3.38539	Rab25 plastic down vs pc3 plastic	211596_s_at	6.55495	6.11868	6.38871	5.0627	5.18205	4.99535	6.76337	6.72654	7.01364	4.96284	5.31063	4.95212	0.681291	7.01364	0.825403
32588	223303_at	FERMT3	fermitin family homolog 3 (Drosophila)	NM_031471 /// NM_178443	3.58655e-05	1	0.0106507	2.20461e-05	1	0.0103911	2.7876	Rab25 CDM up vs pc3 CDM	0.000890489	1	0.111159	1.8202	Rab25 plastic up vs pc3 plastic	223303_at	4.40643	4.07097	4.12167	5.74056	5.96853	5.32705	3.90504	4.10478	4.03855	4.72272	5.00893	4.909	0.496761	5.96853	0.704813
35069	225804_at	CYB5D2	cytochrome b5 domain containing 2	NM_144611 /// NR_023346 /// NR_023347	1.65378e-05	0.904205	0.00637145	2.26862e-05	1	0.0105622	1.82153	Rab25 CDM up vs pc3 CDM	0.00126368	1	0.129282	1.39451	Rab25 plastic up vs pc3 plastic	225804_at	6.24441	6.13666	6.20463	7.22449	6.87799	7.07868	5.85443	5.87543	5.98041	6.2189	6.44176	6.48889	0.208128	7.22449	0.45621
10226	200770_s_at	LAMC1	laminin, gamma 1 (formerly LAMB2)	NM_002293	1.39355e-05	0.761924	0.00581621	2.27953e-05	1	0.0105622	2.05728	Rab25 CDM up vs pc3 CDM	2.2919e-05	1	0.0171657	2.05619	Rab25 plastic up vs pc3 plastic	200770_s_at	9.36825	9.24801	9.15172	10.0237	10.4723	10.3942	9.43588	9.38987	9.31644	10.5263	10.4287	10.3071	0.314836	10.5263	0.561102
15450	205995_x_at	IQCB1	IQ motif containing B1	NM_001023570 /// NM_001023571	2.60614e-05	1	0.00845532	2.34653e-05	1	0.0106548	-1.61435	Rab25 CDM down vs pc3 CDM	0.000283823	1	0.0643902	-1.39964	Rab25 plastic down vs pc3 plastic	205995_x_at	9.66086	9.83302	9.96707	9.19267	9.03734	9.15807	10.0541	9.90294	9.90939	9.46793	9.45772	9.48561	0.119507	10.0541	0.345697
19812	210406_s_at	RAB6A /// RAB6C	RAB6A, member RAS oncogene family /// RAB6C, member RAS oncogene family	NM_002869 /// NM_032144 /// NM_198896	7.29019e-05	1	0.0155094	2.34796e-05	1	0.0106548	1.59531	Rab25 CDM up vs pc3 CDM	0.00193606	1	0.156589	1.2745	Rab25 plastic up vs pc3 plastic	210406_s_at	12.0244	11.7881	11.7442	12.4735	12.6093	12.4954	11.8699	11.9015	11.978	12.1934	12.3305	12.2753	0.0877414	12.6093	0.296212
38619	229357_at	ADAMTS5	ADAM metallopeptidase with thrombospondin type 1 motif, 5	NM_007038	8.85999e-05	1	0.0169972	2.358e-05	1	0.0106548	3.84543	Rab25 CDM up vs pc3 CDM	0.250725	1	0.808386	1.21107	Rab25 plastic up vs pc3 plastic	229357_at	2.78707	2.17645	2.61504	4.27753	4.29595	4.83452	2.80897	2.66187	2.6527	2.81392	3.33386	2.80459	0.695458	4.83452	0.833941
13270	203815_at	GSTT1	glutathione S-transferase theta 1	NM_000853	8.23883e-05	1	0.0163075	2.45576e-05	1	0.0109162	5.98227	Rab25 CDM up vs pc3 CDM	0.0147872	1	0.35335	1.89487	Rab25 plastic up vs pc3 plastic	203815_at	1.9928	1.41011	2.27179	4.86823	4.17875	4.3698	1.89599	2.1348	1.96443	2.52572	3.40196	2.83384	1.26333	4.86823	1.12398
31069	221781_s_at	DNAJC10	DnaJ (Hsp40) homolog, subfamily C, member 10	NM_018981	4.34526e-05	1	0.011904	2.49092e-05	1	0.0109451	3.51875	Rab25 CDM up vs pc3 CDM	0.000247299	1	0.0610707	2.48136	Rab25 plastic up vs pc3 plastic	221781_s_at	8.09068	7.74441	7.38359	9.35045	9.91182	9.4016	8.1752	8.17403	8.04377	9.25099	9.43728	9.63813	0.737068	9.91182	0.858527
3107	1556588_at	C15orf37	chromosome 15 open reading frame 37	NM_175898 /// NR_028330	0.000159051	1	0.0213149	2.52233e-05	1	0.0109451	2.24295	Rab25 CDM up vs pc3 CDM	0.244533	1	0.80461	1.12478	Rab25 plastic up vs pc3 plastic	1556588_at	4.42381	4.3374	4.68606	5.82086	5.50124	5.62137	4.89613	4.71382	4.73347	4.72136	5.0958	5.03517	0.219843	5.82086	0.468875
39538	230276_at	FAM49A	family with sequence similarity 49, member A	NM_030797	0.000144205	1	0.0205323	2.57129e-05	1	0.0110697	1.69282	Rab25 CDM up vs pc3 CDM	0.191921	1	0.766158	-1.09108	Rab25 plastic down vs pc3 plastic	230276_at	5.93336	6.16253	6.16711	7.00972	6.75884	6.77272	6.33351	6.45032	6.32969	6.27476	6.17055	6.29093	0.0961979	7.00972	0.310158
37438	228176_at	S1PR3	sphingosine-1-phosphate receptor 3	NM_005226	2.24551e-05	1	0.00770004	2.6787e-05	1	0.0113952	-10.6187	Rab25 CDM down vs pc3 CDM	5.23615e-05	1	0.0286287	-8.61376	Rab25 plastic down vs pc3 plastic	228176_at	8.38993	7.64372	8.186	5.34799	4.1066	4.53945	7.97118	8.56032	8.61052	4.68349	5.70353	5.43507	3.13072	8.61052	1.76938
30372	221081_s_at	DENND2D	DENN/MADD domain containing 2D	NM_024901	2.25363e-05	1	0.00770004	2.68857e-05	1	0.0113952	-4.40316	Rab25 CDM down vs pc3 CDM	4.66387e-05	1	0.0269271	-3.94995	Rab25 plastic down vs pc3 plastic	221081_s_at	6.94158	6.69442	7.43385	5.28837	4.75198	4.61388	6.75969	6.72483	6.94063	4.55332	5.15541	4.77092	1.2325	7.43385	1.11018
34225	224959_at	SLC26A2	solute carrier family 26 (sulfate transporter), member 2	NM_000112	7.64971e-05	1	0.0157236	2.96412e-05	1	0.0123272	1.9958	Rab25 CDM up vs pc3 CDM	0.000874026	1	0.11017	1.52453	Rab25 plastic up vs pc3 plastic	224959_at	11.0276	10.7953	10.6493	11.9061	11.7885	11.7685	10.7991	10.9404	11.1295	11.4333	11.5935	11.6673	0.202278	11.9061	0.449753
35388	226124_at	ZFP90	zinc finger protein 90 homolog (mouse)	NM_133458	7.07408e-05	1	0.0152297	2.97612e-05	1	0.0123272	3.0902	Rab25 CDM up vs pc3 CDM	0.000732092	1	0.100948	2.03057	Rab25 plastic up vs pc3 plastic	226124_at	6.40216	6.20855	5.83411	7.81999	7.68791	7.82002	6.21858	6.66037	6.92805	7.71007	7.56394	7.59864	0.55053	7.82002	0.741977
24076	214772_at	C11orf41	chromosome 11 open reading frame 41	NM_012194	7.92734e-05	1	0.0160264	3.05887e-05	1	0.0125267	1.87319	Rab25 CDM up vs pc3 CDM	0.00864968	1	0.291679	1.29425	Rab25 plastic up vs pc3 plastic	214772_at	8.85051	8.54661	8.57366	9.54646	9.63352	9.50728	9.24399	9.13161	9.27497	9.38422	9.69929	9.68342	0.166808	9.69929	0.408421
45087	235830_at	---	---	---	3.77636e-05	1	0.010867	3.07011e-05	1	0.0125267	2.34513	Rab25 CDM up vs pc3 CDM	0.808377	1	0.981176	-1.02576	Rab25 plastic down vs pc3 plastic	235830_at	4.74561	4.52586	4.80516	6.13141	5.85433	5.77989	6.08299	6.08686	5.96653	5.7083	6.17511	6.14287	0.371166	6.17511	0.609234
31868	222581_at	XPR1	xenotropic and polytropic retrovirus receptor	NM_001135669 /// NM_004736	9.51624e-05	1	0.0176118	3.11107e-05	1	0.0125998	1.76313	Rab25 CDM up vs pc3 CDM	0.00185271	1	0.154059	1.36119	Rab25 plastic up vs pc3 plastic	222581_at	8.699	8.52584	8.45008	9.44122	9.47792	9.21019	8.74978	8.82263	8.91956	9.15093	9.30799	9.36764	0.130653	9.47792	0.36146
22537	213227_at	PGRMC2	progesterone receptor membrane component 2	NM_006320	1.66642e-05	0.911118	0.00637145	3.20129e-05	1	0.0128699	1.63049	Rab25 CDM up vs pc3 CDM	0.0597283	1	0.561542	1.13692	Rab25 plastic up vs pc3 plastic	213227_at	9.55859	9.27815	9.38545	10.0589	10.1414	10.1378	10.1482	10.2806	10.1092	10.2982	10.4937	10.3015	0.151742	10.4937	0.389541
44955	235698_at	ZFP90	zinc finger protein 90 homolog (mouse)	NM_133458	2.30491e-05	1	0.00777908	3.26565e-05	1	0.0130328	3.11449	Rab25 CDM up vs pc3 CDM	4.87417e-05	1	0.0274737	2.9292	Rab25 plastic up vs pc3 plastic	235698_at	7.08464	7.14901	7.39633	8.6206	9.10888	8.81749	7.33117	6.98155	6.57845	8.50053	8.57521	8.46695	0.759412	9.10888	0.871442
38011	228749_at	ZDBF2	zinc finger, DBF-type containing 2	NM_020923	3.47681e-05	1	0.0104149	3.53717e-05	1	0.0136194	2.22223	Rab25 CDM up vs pc3 CDM	8.1052e-05	1	0.0360382	2.0363	Rab25 plastic up vs pc3 plastic	228749_at	5.50719	5.3905	5.79755	6.89363	6.64987	6.60776	5.49496	5.71179	5.69959	6.68323	6.83598	6.46498	0.345857	6.89363	0.588096
35214	225950_at	---	---	---	0.000167832	1	0.0217096	3.60419e-05	1	0.0137158	1.67157	Rab25 CDM up vs pc3 CDM	0.00928321	1	0.298564	1.23735	Rab25 plastic up vs pc3 plastic	225950_at	9.34019	9.07564	9.08967	9.97572	9.86837	9.88502	9.2725	9.38478	9.43767	9.52701	9.76509	9.7246	0.0967828	9.97572	0.311099
36715	227452_at	---	---	---	4.76267e-05	1	0.0123999	3.79195e-05	1	0.014077	2.35916	Rab25 CDM up vs pc3 CDM	0.0790569	1	0.605796	1.23573	Rab25 plastic up vs pc3 plastic	227452_at	5.79816	5.82177	5.93179	6.96953	7.41153	6.88548	5.58926	5.61853	5.67689	6.14429	5.96239	5.69408	0.376333	7.41153	0.61346
18986	209568_s_at	RGL1	ral guanine nucleotide dissociation stimulator-like 1	NM_015149	0.000197371	1	0.0230091	3.86143e-05	1	0.014077	2.91548	Rab25 CDM up vs pc3 CDM	0.0154841	1	0.357062	1.49618	Rab25 plastic up vs pc3 plastic	209568_s_at	6.25597	5.92976	6.01973	7.77633	7.77587	7.28446	6.49097	6.41206	6.86621	6.91822	7.30975	7.28512	0.410742	7.77633	0.640891
22522	213212_x_at	FLJ40113 /// LOC440295	golgi autoantigen, golgin subfamily a-like pseudogene /// golgi autoantigen, gol	NM_198181 /// NR_003246	0.000191586	1	0.0227547	4.01416e-05	1	0.0144391	1.93543	Rab25 CDM up vs pc3 CDM	0.336492	1	0.866148	1.08699	Rab25 plastic up vs pc3 plastic	213212_x_at	6.18728	6.28648	6.09704	6.97944	7.30833	7.141	6.30797	6.48587	6.24494	6.67136	6.37039	6.35805	0.159304	7.30833	0.39913
21384	212070_at	GPR56	G protein-coupled receptor 56	NM_001145770 /// NM_001145771 /// NM_001145772 /// NM_001145773 /// NM_001145774	7.96274e-05	1	0.0160264	4.07229e-05	1	0.0145524	2.94812	Rab25 CDM up vs pc3 CDM	0.579892	1	0.943378	1.08027	Rab25 plastic up vs pc3 plastic	212070_at	8.75854	8.5715	8.39775	9.97266	10.5651	9.86942	8.3671	8.7042	8.52442	8.78857	8.64773	8.49359	0.535091	10.5651	0.731499
38850	229588_at	DNAJC10	DnaJ (Hsp40) homolog, subfamily C, member 10	NM_018981	6.6082e-05	1	0.0150543	4.2515e-05	1	0.0150942	5.34098	Rab25 CDM up vs pc3 CDM	0.000391913	1	0.0746615	3.37455	Rab25 plastic up vs pc3 plastic	229588_at	5.62826	4.59466	5.01705	7.36308	7.32954	7.79866	5.80118	5.92711	5.75795	7.19675	8.06877	7.4848	1.36294	8.06877	1.16745
16034	206580_s_at	EFEMP2	EGF-containing fibulin-like extracellular matrix protein 2	NM_016938	3.37015e-05	1	0.010294	4.31038e-05	1	0.0151269	1.86962	Rab25 CDM up vs pc3 CDM	8.42576e-05	1	0.0368543	1.76756	Rab25 plastic up vs pc3 plastic	206580_s_at	9.3425	9.25991	9.39045	10.3246	10.3665	10.01	9.16613	9.36731	9.03448	9.93179	10.0821	10.0193	0.226103	10.3665	0.475503
24075	214771_x_at	MPRIP	myosin phosphatase Rho interacting protein	NM_015134 /// NM_201274	8.68766e-05	1	0.0167253	4.31605e-05	1	0.0151269	1.88291	Rab25 CDM up vs pc3 CDM	0.000544564	1	0.0863016	1.54939	Rab25 plastic up vs pc3 plastic	214771_x_at	12.1379	12.032	11.7956	12.8595	12.9475	12.8974	11.986	12.0169	12.3628	12.7821	12.7101	12.7686	0.182251	12.9475	0.426909
11870	202414_at	ERCC5	excision repair cross-complementing rodent repair deficiency, complementation gr	NM_000123	0.000354054	1	0.0311546	4.34599e-05	1	0.0151348	1.55787	Rab25 CDM up vs pc3 CDM	0.740532	1	0.971918	1.01917	Rab25 plastic up vs pc3 plastic	202414_at	9.09827	9.22217	9.06273	9.7469	9.88931	9.66568	9.49143	9.32567	9.48276	9.45239	9.36623	9.56342	0.0628457	9.88931	0.250691
44827	235570_at	---	---	---	6.70022e-05	1	0.0152006	4.46895e-05	1	0.0153788	1.84387	Rab25 CDM up vs pc3 CDM	0.000397772	1	0.0749938	1.56247	Rab25 plastic up vs pc3 plastic	235570_at	8.69827	8.49013	8.37252	9.46153	9.26542	9.48217	8.75606	8.82548	8.83609	9.26307	9.47989	9.60616	0.183676	9.60616	0.428574
33871	224604_at	C4orf3	chromosome 4 open reading frame 3	NM_001001701	0.000173909	1	0.0221643	4.47229e-05	1	0.0153788	1.85595	Rab25 CDM up vs pc3 CDM	0.0138176	1	0.346548	1.27568	Rab25 plastic up vs pc3 plastic	224604_at	9.61839	9.53171	9.59802	10.2846	10.597	10.543	9.89135	9.65511	9.48304	9.96751	10.0788	10.037	0.147533	10.597	0.3841
31070	221782_at	DNAJC10	DnaJ (Hsp40) homolog, subfamily C, member 10	NM_018981	9.47367e-05	1	0.0176118	4.50839e-05	1	0.015406	2.6935	Rab25 CDM up vs pc3 CDM	0.000637858	1	0.095027	1.96033	Rab25 plastic up vs pc3 plastic	221782_at	8.5126	8.14728	8.35767	9.50811	10.0972	9.70068	8.68846	8.6392	8.32062	9.46863	9.71243	9.38052	0.442482	10.0972	0.665193
36648	227385_at	PPAPDC2	phosphatidic acid phosphatase type 2 domain containing 2	NM_203453	0.000154081	1	0.0210338	4.62455e-05	1	0.015645	3.02291	Rab25 CDM up vs pc3 CDM	0.00316575	1	0.195067	1.78572	Rab25 plastic up vs pc3 plastic	227385_at	5.94993	5.51678	5.77617	7.14445	7.28978	7.59647	6.00611	5.6951	6.2974	6.82628	7.06689	6.61496	0.491309	7.59647	0.700934
36461	227198_at	AFF3	AF4/FMR2 family, member 3	NM_001025108 /// NM_002285	1.47928e-05	0.808795	0.00594177	4.68431e-05	1	0.015645	-10.2325	Rab25 CDM down vs pc3 CDM	1.25698e-05	0.687254	0.0141725	-16.1927	Rab25 plastic down vs pc3 plastic	227198_at	7.91069	6.75862	6.97973	3.81673	4.28479	3.48225	7.02073	8.21816	7.45255	3.43982	4.00427	3.19554	3.93142	8.21816	1.98278
4806	1559462_at	---	---	---	7.79681e-05	1	0.0158893	4.87644e-05	1	0.0160614	1.9706	Rab25 CDM up vs pc3 CDM	0.000340457	1	0.069579	1.66973	Rab25 plastic up vs pc3 plastic	1559462_at	9.25413	9.2434	8.97327	10.0246	10.2435	10.1386	9.14316	9.46318	9.36455	10.2575	9.97677	9.95547	0.222635	10.2575	0.471843
36408	227145_at	LOXL4	lysyl oxidase-like 4	NM_032211	6.9622e-05	1	0.0152297	5.03299e-05	1	0.0164778	1.68343	Rab25 CDM up vs pc3 CDM	0.0370994	1	0.480556	1.18037	Rab25 plastic up vs pc3 plastic	227145_at	6.20828	6.06706	6.29358	7.02215	6.81402	6.98697	5.9426	6.16789	6.05733	6.30877	6.41776	6.15901	0.136245	7.02215	0.369114
12477	203020_at	RABGAP1L	RAB GTPase activating protein 1-like	NM_001035230 /// NM_014857	8.24354e-05	1	0.0163075	5.09473e-05	1	0.0165806	2.21913	Rab25 CDM up vs pc3 CDM	0.000758287	1	0.101157	1.70943	Rab25 plastic up vs pc3 plastic	203020_at	7.30629	6.86992	6.88661	8.26202	8.17343	8.07736	7.2784	7.62913	7.56051	8.09737	8.41389	8.27733	0.306869	8.41389	0.553957
13165	203710_at	ITPR1	inositol 1,4,5-triphosphate receptor, type 1	NM_001099952 /// NM_002222	2.61353e-05	1	0.00845532	5.19909e-05	1	0.016671	-2.373	Rab25 CDM down vs pc3 CDM	4.54424e-05	1	0.0268285	-2.41215	Rab25 plastic down vs pc3 plastic	203710_at	7.58303	7.8587	7.75458	6.68048	6.57408	6.20161	7.21179	7.50704	7.61311	6.35983	6.04707	6.11408	0.484347	7.8587	0.695951
29108	219816_s_at	RBM23	RNA binding motif protein 23	NM_001077351 /// NM_001077352 /// NM_018107	0.000109574	1	0.0182845	5.21533e-05	1	0.016671	2.05327	Rab25 CDM up vs pc3 CDM	0.000724965	1	0.100859	1.63055	Rab25 plastic up vs pc3 plastic	219816_s_at	9.89064	9.62079	9.5935	10.7633	10.8722	10.5832	9.67478	10.1066	9.75314	10.5075	10.6311	10.512	0.234187	10.8722	0.483929
15617	206163_at	MAB21L1	mab-21-like 1 (C. elegans)	NM_005584	0.000150439	1	0.0207708	5.27496e-05	1	0.016671	2.85318	Rab25 CDM up vs pc3 CDM	0.101738	1	0.650437	1.28234	Rab25 plastic up vs pc3 plastic	206163_at	2.57473	2.15122	2.47689	3.72147	3.84769	4.17139	2.57967	2.08762	2.54341	2.60451	3.01208	2.67046	0.460583	4.17139	0.678663
33991	224724_at	SULF2	sulfatase 2	NM_001161841 /// NM_018837 /// NM_198596	0.000178315	1	0.0223609	5.57842e-05	1	0.0171401	10.7703	Rab25 CDM up vs pc3 CDM	0.00281485	1	0.186322	3.68862	Rab25 plastic up vs pc3 plastic	224724_at	6.20204	5.24556	5.20191	8.93882	9.78114	8.21651	6.15261	6.46665	6.10087	7.59836	8.4274	8.34361	2.30335	9.78114	1.51768
30802	221511_x_at	CCPG1	cell cycle progression 1	NM_004748 /// NM_020739	0.000227366	1	0.0247879	5.61023e-05	1	0.0171401	2.16193	Rab25 CDM up vs pc3 CDM	0.44509	1	0.907765	1.08346	Rab25 plastic up vs pc3 plastic	221511_x_at	4.29715	3.91946	4.10238	5.19654	5.47049	4.98891	4.18103	4.30844	4.24754	4.25723	4.54818	4.27852	0.228304	5.47049	0.477811
38406	229144_at	RP1-21O18.1	kazrin	NM_001017999 /// NM_001018000 /// NM_001018001 /// NM_015209 /// NM_201628	0.000306851	1	0.028979	5.67136e-05	1	0.0171401	2.32443	Rab25 CDM up vs pc3 CDM	0.0265558	1	0.431143	1.34528	Rab25 plastic up vs pc3 plastic	229144_at	8.11634	7.68418	7.69009	8.90432	9.18215	9.05477	8.35815	8.11713	8.22543	8.39353	8.8075	8.78341	0.254066	9.18215	0.504049
15211	205756_s_at	F8	coagulation factor VIII, procoagulant component	NM_000132 /// NM_019863	0.000110729	1	0.0182845	5.70552e-05	1	0.0171401	3.48652	Rab25 CDM up vs pc3 CDM	0.000685038	1	0.0982042	2.37999	Rab25 plastic up vs pc3 plastic	205756_s_at	6.79637	6.268	6.60271	8.60777	8.5134	7.95127	6.38584	6.83293	6.82742	7.73827	8.22071	7.84007	0.721769	8.60777	0.84957
1238	1553961_s_at	SNX21	sorting nexin family member 21	NM_001042632 /// NM_001042633 /// NM_033421 /// NM_152897	0.000237604	1	0.0254227	5.84492e-05	1	0.0174629	1.80536	Rab25 CDM up vs pc3 CDM	0.578916	1	0.942989	1.04549	Rab25 plastic up vs pc3 plastic	1553961_s_at	5.92588	5.6583	5.67986	6.61377	6.77444	6.43269	5.73719	5.98403	5.89177	5.89098	6.03155	5.88299	0.134084	6.77444	0.366175
14238	204783_at	MLF1	myeloid leukemia factor 1	NM_001130156 /// NM_001130157 /// NM_022443	2.50787e-05	1	0.00821065	5.89532e-05	1	0.0175177	-1.86454	Rab25 CDM down vs pc3 CDM	3.55722e-05	1	0.0231537	-1.95107	Rab25 plastic down vs pc3 plastic	204783_at	8.3869	8.31448	8.561	7.4075	7.44038	7.71803	8.726	8.71086	8.54102	7.77669	7.80134	7.50706	0.26348	8.726	0.513303
44691	235434_at	---	---	---	5.36923e-06	0.293563	0.00362423	6.09516e-05	1	0.0178804	-1.51061	Rab25 CDM down vs pc3 CDM	3.79343e-05	1	0.0241169	-1.55377	Rab25 plastic down vs pc3 plastic	235434_at	5.89475	5.94999	5.94562	5.45313	5.249	5.30285	6.32476	6.60414	6.34923	5.80878	5.7704	5.79164	0.171731	6.60414	0.414405
19527	210115_at	RPL39L	ribosomal protein L39-like	NM_052969	6.7362e-05	1	0.0152191	6.10186e-05	1	0.0178804	-1.85709	Rab25 CDM down vs pc3 CDM	0.000170576	1	0.052102	-1.70669	Rab25 plastic down vs pc3 plastic	210115_at	10.9203	11.156	11.2068	10.3011	10.3618	9.94106	11.0404	11.0884	10.995	10.3452	10.2084	10.2566	0.204798	11.2068	0.452547
22881	213572_s_at	SERPINB1	serpin peptidase inhibitor, clade B (ovalbumin), member 1	NM_030666	0.000120143	1	0.0187146	6.11546e-05	1	0.0178804	1.77002	Rab25 CDM up vs pc3 CDM	0.00200668	1	0.15741	1.40005	Rab25 plastic up vs pc3 plastic	213572_s_at	8.69848	8.44112	8.61712	9.32042	9.3212	9.58639	8.64452	8.46071	8.49605	8.88449	9.1637	9.00954	0.150696	9.58639	0.388196
8	1007_s_at	DDR1	discoidin domain receptor tyrosine kinase 1	NM_001954 /// NM_013993 /// NM_013994	8.9391e-05	1	0.0170725	6.32442e-05	1	0.018393	1.91292	Rab25 CDM up vs pc3 CDM	0.00907689	1	0.295158	1.33921	Rab25 plastic up vs pc3 plastic	1007_s_at	8.23135	8.31752	8.28451	9.19754	9.42014	9.02303	8.10156	7.88517	8.31677	8.58463	8.48282	8.5002	0.211505	9.42014	0.459897
32512	223227_at	BBS2	Bardet-Biedl syndrome 2	NM_031885	0.000194846	1	0.0229102	6.37109e-05	1	0.0184253	1.80543	Rab25 CDM up vs pc3 CDM	0.0058102	1	0.24935	1.33666	Rab25 plastic up vs pc3 plastic	223227_at	7.82157	7.49237	7.56096	8.45916	8.62239	8.35037	7.67526	7.64773	7.69772	7.91205	8.2248	8.13975	0.144446	8.62239	0.38006
22319	213008_at	FANCI	Fanconi anemia, complementation group I	NM_001113378 /// NM_018193	2.8886e-05	1	0.00918222	6.40295e-05	1	0.0184253	-1.63672	Rab25 CDM down vs pc3 CDM	0.00275385	1	0.184518	-1.31903	Rab25 plastic down vs pc3 plastic	213008_at	10.0346	9.93079	9.76505	9.12388	9.32176	9.15239	10.1773	10.403	10.1194	9.84074	9.8131	9.84743	0.162751	10.403	0.403424
19632	210223_s_at	MR1	major histocompatibility complex, class I-related	NM_001531	0.000117803	1	0.0186635	6.46799e-05	1	0.018515	1.93617	Rab25 CDM up vs pc3 CDM	0.0108081	1	0.318905	1.33401	Rab25 plastic up vs pc3 plastic	210223_s_at	4.52821	4.36283	4.76881	5.59484	5.44965	5.47497	4.52451	4.48931	4.2856	4.69427	5.03937	4.8131	0.205996	5.59484	0.453868
47287	238030_at	---	---	---	0.000134561	1	0.0198036	6.59064e-05	1	0.0186706	2.2986	Rab25 CDM up vs pc3 CDM	0.000815231	1	0.106532	1.77503	Rab25 plastic up vs pc3 plastic	238030_at	6.21823	5.98627	5.91079	7.12591	7.28526	7.30638	6.2565	5.85452	6.49677	6.91	7.0826	7.09871	0.317771	7.30638	0.563712
19557	210145_at	PLA2G4A	phospholipase A2, group IVA (cytosolic, calcium-dependent)	NM_024420	0.000104545	1	0.0179185	6.9539e-05	1	0.0193491	4.32093	Rab25 CDM up vs pc3 CDM	0.00043075	1	0.0785043	3.07067	Rab25 plastic up vs pc3 plastic	210145_at	5.51311	5.22913	5.41379	7.16176	7.53723	7.79107	5.8545	4.79002	5.63879	6.82675	7.20254	7.10968	1.063	7.79107	1.03102
37225	227963_at	---	---	---	6.80304e-05	1	0.0152297	7.0071e-05	1	0.0193491	-4.58474	Rab25 CDM down vs pc3 CDM	0.000179365	1	0.0528485	-3.78491	Rab25 plastic down vs pc3 plastic	227963_at	8.30978	8.08435	8.3291	6.23581	5.63141	6.26549	8.54823	7.87495	8.88692	6.14463	6.67317	6.73152	1.28524	8.88692	1.13368
13371	203916_at	NDST2	N-deacetylase/N-sulfotransferase (heparan glucosaminyl) 2	NM_003635	0.000454075	1	0.0345836	7.579e-05	1	0.0201558	1.5512	Rab25 CDM up vs pc3 CDM	0.062526	1	0.567669	1.13679	Rab25 plastic up vs pc3 plastic	203916_at	7.58458	7.49952	7.31366	8.00664	8.22886	8.0624	7.55955	7.70894	7.70681	7.91629	7.8098	7.80412	0.0676244	8.22886	0.260047
46558	237301_at	---	---	---	4.00387e-05	1	0.0112841	7.59414e-05	1	0.0201558	2.3019	Rab25 CDM up vs pc3 CDM	0.796613	1	0.979624	-1.03046	Rab25 plastic down vs pc3 plastic	237301_at	3.038	2.64096	2.81263	3.99664	4.3191	3.78432	2.46725	2.46684	2.70733	2.41298	2.69342	2.40514	0.450425	4.3191	0.671137
12949	203494_s_at	CEP57	centrosomal protein 57kDa	NM_014679	9.12065e-05	1	0.0171956	8.00501e-05	1	0.0211403	1.51895	Rab25 CDM up vs pc3 CDM	0.000232882	1	0.0592225	1.43097	Rab25 plastic up vs pc3 plastic	203494_s_at	9.47187	9.54312	9.61024	10.239	10.2189	9.97655	9.66601	9.57344	9.53628	10.0105	10.1075	10.2087	0.0934033	10.239	0.30562
38222	228960_at	NARG2	NMDA receptor regulated 2	NM_001018089 /// NM_024611	0.000265295	1	0.0270112	8.09419e-05	1	0.0211746	1.79262	Rab25 CDM up vs pc3 CDM	0.00727404	1	0.274281	1.32863	Rab25 plastic up vs pc3 plastic	228960_at	7.08648	6.9608	7.16848	8.02323	7.77575	7.94299	7.25158	7.43823	7.60148	7.89542	7.95149	7.6742	0.139512	8.02323	0.373514
39472	230210_at	UNC84A	unc-84 homolog A (C. elegans)	NM_001130965 /// NM_025154	0.000143894	1	0.0205323	8.28061e-05	1	0.021292	1.8495	Rab25 CDM up vs pc3 CDM	0.000814054	1	0.106532	1.54948	Rab25 plastic up vs pc3 plastic	230210_at	2.72818	2.7042	2.90485	3.82991	3.41395	3.75478	3.07995	2.93241	3.07529	3.49747	3.73588	3.74966	0.181892	3.82991	0.426488
15690	206236_at	GPR4	G protein-coupled receptor 4	NM_005282	0.000191095	1	0.0227547	8.35272e-05	1	0.0213403	1.73609	Rab25 CDM up vs pc3 CDM	0.0692284	1	0.583195	1.17162	Rab25 plastic up vs pc3 plastic	206236_at	2.642	2.77513	2.71278	3.41276	3.70057	3.40411	2.60841	2.70328	2.67159	3.1033	2.82444	2.74106	0.136598	3.70057	0.369592
21835	212522_at	PDE8A	phosphodiesterase 8A	NM_002605 /// NM_173454	0.000121347	1	0.018742	8.39171e-05	1	0.0213403	1.57494	Rab25 CDM up vs pc3 CDM	0.000541036	1	0.0862118	1.41247	Rab25 plastic up vs pc3 plastic	212522_at	8.86178	8.61505	8.73384	9.40447	9.32825	9.44385	8.96887	8.88476	8.89671	9.22575	9.53684	9.48242	0.103999	9.53684	0.322489
54475	51192_at	SSH3	slingshot homolog 3 (Drosophila)	NM_017857	0.000393587	1	0.032754	8.49506e-05	1	0.021404	1.80046	Rab25 CDM up vs pc3 CDM	0.0182245	1	0.380993	1.26952	Rab25 plastic up vs pc3 plastic	51192_at	7.01901	6.91346	6.7068	7.57513	7.94966	7.65957	7.0206	6.99744	7.21192	7.49072	7.38723	7.38485	0.129922	7.94966	0.360447
37072	227810_at	ZNF558	zinc finger protein 558	NM_144693	2.01942e-05	1	0.00732279	8.76779e-05	1	0.0218957	-2.14578	Rab25 CDM down vs pc3 CDM	1.43377e-05	0.783914	0.0148169	-2.66651	Rab25 plastic down vs pc3 plastic	227810_at	3.63773	3.99778	3.85091	2.77954	2.74991	2.65246	4.06155	3.85948	4.38632	2.86725	2.51852	2.67673	0.467342	4.38632	0.683624
41464	232202_at	---	---	---	2.98352e-05	1	0.00929556	8.77029e-05	1	0.0218957	1.7263	Rab25 CDM up vs pc3 CDM	2.65036e-05	1	0.0188163	1.90613	Rab25 plastic up vs pc3 plastic	232202_at	2.55067	2.69678	2.60242	3.6214	3.26764	3.32388	2.49459	2.57223	2.75765	3.50123	3.45865	3.65654	0.216657	3.65654	0.465465
28586	219294_at	CENPQ	centromere protein Q	NM_018132	0.000186288	1	0.0227547	8.9103e-05	1	0.0220439	-1.51838	Rab25 CDM down vs pc3 CDM	0.0193027	1	0.391544	-1.18349	Rab25 plastic down vs pc3 plastic	219294_at	10.0322	10.1274	10.3348	9.55026	9.57106	9.56547	10.3671	10.1579	10.137	9.97582	10.015	9.94202	0.0802623	10.3671	0.283306
18682	209260_at	SFN	stratifin	NM_006142	3.64174e-05	1	0.010705	9.12732e-05	1	0.0223783	2.34472	Rab25 CDM up vs pc3 CDM	0.000367899	1	0.0720964	2.00424	Rab25 plastic up vs pc3 plastic	209260_at	7.09126	7.24665	6.76891	8.3971	8.34807	8.0499	7.6058	7.97262	7.96056	8.90218	8.63834	9.00763	0.507697	9.00763	0.712529
34735	225470_at	NUP35	nucleoporin 35kDa	NM_138285	5.28472e-05	1	0.0130743	9.25698e-05	1	0.022545	2.11809	Rab25 CDM up vs pc3 CDM	0.000108791	1	0.0420823	2.08223	Rab25 plastic up vs pc3 plastic	225470_at	9.16796	8.85988	9.07378	10.2723	9.86131	10.2163	9.2738	9.2409	9.49082	10.1649	10.5673	10.4477	0.360002	10.5673	0.600002
11962	202506_at	SSFA2	sperm specific antigen 2	NM_001130445 /// NM_006751	0.000178734	1	0.0223622	9.4015e-05	1	0.022545	2.60529	Rab25 CDM up vs pc3 CDM	0.00131834	1	0.132015	1.90179	Rab25 plastic up vs pc3 plastic	202506_at	8.93356	8.55891	8.30068	9.7048	10.2857	9.94699	8.96242	8.95217	9.26396	10.0225	10.0257	9.91242	0.432889	10.2857	0.657943
23734	214427_at	NOP2	NOP2 nucleolar protein homolog (yeast)	NM_001033714 /// NM_006170	0.000264852	1	0.0270112	9.56853e-05	1	0.0228014	-1.68744	Rab25 CDM down vs pc3 CDM	0.00448864	1	0.225719	-1.33034	Rab25 plastic down vs pc3 plastic	214427_at	11.3939	11.5063	11.3895	10.683	10.5143	10.8279	11.4157	11.1991	11.5532	10.9793	10.9011	11.0522	0.117606	11.5532	0.342937
9332	1569607_s_at	ANKRD20A1 /// ANKRD20A2 /// ANKRD20A3 /// ANKRD20A4 /// ANKRD20A5 /// C21orf81 /// LOC100132733 /// LOC644339	ankyrin repeat domain 20 family, member A1 /// ankyrin repeat domain 20 family,	NM_001012419 /// NM_001012421 /// NM_001098805 /// NM_032250 /// NR_027270 /// X	0.000595203	1	0.0381723	9.59182e-05	1	0.0228014	-2.83932	Rab25 CDM down vs pc3 CDM	0.113062	1	0.66771	-1.29596	Rab25 plastic down vs pc3 plastic	1569607_s_at	5.63947	5.85682	5.30389	4.28358	3.86377	4.13619	4.87522	5.4713	5.16367	4.86241	4.53928	4.98643	0.381396	5.85682	0.617573
21511	212197_x_at	MPRIP	myosin phosphatase Rho interacting protein	NM_015134 /// NM_201274	0.000136022	1	0.0198321	9.78425e-05	1	0.0231582	1.85948	Rab25 CDM up vs pc3 CDM	0.000435451	1	0.0790973	1.64585	Rab25 plastic up vs pc3 plastic	212197_x_at	12.1833	12.0653	11.8037	12.8945	12.9731	12.8694	11.9611	11.9636	12.35	12.7928	12.7626	12.8758	0.196848	12.9731	0.443675
15921	206467_x_at	RTEL1 /// TNFRSF6B	regulator of telomere elongation helicase 1 /// tumor necrosis factor receptor s	NM_003823 /// NM_016434 /// NM_032945 /// NM_032957	0.00014566	1	0.0205787	9.85609e-05	1	0.0232277	1.83897	Rab25 CDM up vs pc3 CDM	0.0157274	1	0.358887	1.29792	Rab25 plastic up vs pc3 plastic	206467_x_at	11.951	11.7005	11.723	12.6027	12.9116	12.4969	11.561	11.79	11.5479	11.9893	12.1002	11.938	0.187009	12.9116	0.432445
27442	218149_s_at	ZNF395	zinc finger protein 395	NM_018660	0.000291482	1	0.0284346	0.000100453	1	0.023572	3.64622	Rab25 CDM up vs pc3 CDM	0.00428888	1	0.22227	2.04739	Rab25 plastic up vs pc3 plastic	218149_s_at	6.72085	6.48641	6.06219	8.29167	8.31852	8.25847	6.82438	6.7152	7.70048	8.06963	8.05054	8.22124	0.711591	8.31852	0.843559
20038	210645_s_at	TTC3	tetratricopeptide repeat domain 3	NM_001001894 /// NM_003316	0.000274539	1	0.0275183	0.000101941	1	0.0237175	1.57764	Rab25 CDM up vs pc3 CDM	0.0067486	1	0.26699	1.26196	Rab25 plastic up vs pc3 plastic	210645_s_at	10.067	9.89168	9.78871	10.4197	10.7037	10.5973	10.1689	10.3068	10.2138	10.6291	10.5896	10.4778	0.0901084	10.7037	0.300181
38367	229105_at	GPR39	G protein-coupled receptor 39	NM_001508	0.000605563	1	0.0384097	0.000104631	1	0.0242403	1.98099	Rab25 CDM up vs pc3 CDM	0.324707	1	0.858876	-1.10671	Rab25 plastic down vs pc3 plastic	229105_at	7.91036	7.4979	7.46891	8.58678	8.73446	8.5146	7.79534	8.10447	8.09367	7.79456	7.97936	7.78071	0.167033	8.73446	0.408697
34159	224893_at	ATL3	atlastin GTPase 3	NM_015459	0.000186893	1	0.0227547	0.000106475	1	0.0244602	1.84216	Rab25 CDM up vs pc3 CDM	0.00100819	1	0.11598	1.54635	Rab25 plastic up vs pc3 plastic	224893_at	12.1216	11.7819	11.8063	12.8283	12.8973	12.6284	11.9681	12.2889	12.1788	12.6893	12.8955	12.7376	0.180537	12.8973	0.424896
36113	226850_at	SUMF1	sulfatase modifying factor 1	NM_182760	0.000381128	1	0.0322623	0.000110231	1	0.0247003	2.19168	Rab25 CDM up vs pc3 CDM	0.00988047	1	0.308049	1.45626	Rab25 plastic up vs pc3 plastic	226850_at	9.4083	9.02024	8.98255	10.3298	10.3804	10.097	9.48721	9.84078	9.48094	9.92902	10.262	10.2447	0.251184	10.3804	0.501183
52947	243690_at	TRIOBP	TRIO and F-actin binding protein	NM_001039141 /// NM_007032 /// NM_138632	0.000183548	1	0.0227085	0.000112805	1	0.0250716	1.55151	Rab25 CDM up vs pc3 CDM	0.96903	1	0.997866	-1.00252	Rab25 plastic down vs pc3 plastic	243690_at	6.96244	6.87311	7.01509	7.75876	7.56599	7.42692	6.87176	6.98784	6.92579	6.79444	7.00194	6.97813	0.0953035	7.75876	0.308713
21906	212593_s_at	PDCD4	programmed cell death 4 (neoplastic transformation inhibitor)	NM_014456 /// NM_145341	0.000459112	1	0.0346615	0.000114839	1	0.0254204	1.69114	Rab25 CDM up vs pc3 CDM	0.0148338	1	0.353701	1.26208	Rab25 plastic up vs pc3 plastic	212593_s_at	10.3994	10.0895	10.2225	10.8864	11.0892	11.0098	10.477	10.2851	10.3187	10.5259	10.8437	10.7186	0.108699	11.0892	0.329696
34666	225401_at	C1orf85	chromosome 1 open reading frame 85	NM_144580	0.000106842	1	0.0180854	0.000115865	1	0.025544	1.8064	Rab25 CDM up vs pc3 CDM	0.000490475	1	0.083024	1.61263	Rab25 plastic up vs pc3 plastic	225401_at	8.02334	7.84931	7.6577	8.77787	8.74526	8.56657	7.53162	7.83726	7.61214	8.21729	8.34389	8.48808	0.199541	8.77787	0.4467
41169	231907_at	ABL2	v-abl Abelson murine leukemia viral oncogene homolog 2 (arg, Abelson-related gen	NM_001100108 /// NM_001136000 /// NM_001136001 /// NM_005158 /// NM_007314	0.000298127	1	0.0285466	0.000117211	1	0.0256341	2.89146	Rab25 CDM up vs pc3 CDM	0.0029104	1	0.188741	1.904	Rab25 plastic up vs pc3 plastic	231907_at	8.4433	8.21053	7.56801	9.34809	9.69187	9.77727	8.41601	8.53693	8.67333	9.4855	9.33454	9.59333	0.498082	9.77727	0.705749
37038	227776_at	ACER3	alkaline ceramidase 3	NM_018367	0.000294347	1	0.0284346	0.000119099	1	0.0258403	1.76835	Rab25 CDM up vs pc3 CDM	0.127599	1	0.690277	1.14973	Rab25 plastic up vs pc3 plastic	227776_at	10.5829	10.5411	10.5664	11.4232	11.446	11.2884	10.5078	10.272	10.8204	10.7035	10.7571	10.7435	0.144696	11.446	0.380389
10486	201030_x_at	LDHB	lactate dehydrogenase B	NM_002300	0.00013403	1	0.0198036	0.000125146	1	0.0268327	-1.83778	Rab25 CDM down vs pc3 CDM	0.000341853	1	0.069579	-1.69075	Rab25 plastic down vs pc3 plastic	201030_x_at	14.5681	14.6461	14.5795	13.8886	13.4475	13.8237	14.5987	14.5177	14.8098	13.7889	13.8362	14.0281	0.204048	14.8098	0.451717
11084	201628_s_at	RRAGA	Ras-related GTP binding A	NM_006570	0.000654315	1	0.0397155	0.000126253	1	0.0268594	1.55631	Rab25 CDM up vs pc3 CDM	0.0360815	1	0.475707	1.17533	Rab25 plastic up vs pc3 plastic	201628_s_at	10.8392	10.6793	10.5474	11.312	11.4595	11.2088	10.7865	10.8411	11.0019	11.0638	11.1189	11.146	0.0723628	11.4595	0.269003
34176	224910_at	CARHSP1	calcium regulated heat stable protein 1, 24kDa	NM_001042476 /// NM_014316	0.00061057	1	0.038593	0.000127102	1	0.0269352	1.60906	Rab25 CDM up vs pc3 CDM	0.0968949	1	0.641766	1.13881	Rab25 plastic up vs pc3 plastic	224910_at	8.01966	8.08949	7.98356	8.85641	8.74857	8.54638	8.23414	8.46952	8.56168	8.6689	8.55072	8.6083	0.0853246	8.85641	0.292104
28261	218969_at	Magmas	mitochondria-associated protein involved in granulocyte-macrophage colony-stimul	NM_016069	0.000870537	1	0.0451531	0.000127632	1	0.0269419	-1.74481	Rab25 CDM down vs pc3 CDM	0.176605	1	0.749567	-1.12748	Rab25 plastic down vs pc3 plastic	218969_at	9.35028	9.44524	9.43784	8.55969	8.58124	8.68323	8.99394	9.3138	9.00152	9.14834	8.89586	8.74575	0.106925	9.44524	0.326993
18784	209363_s_at	MED21	mediator complex subunit 21	NM_004264	0.000340196	1	0.0303429	0.000128119	1	0.0269419	-1.58348	Rab25 CDM down vs pc3 CDM	0.0108587	1	0.319443	-1.24698	Rab25 plastic down vs pc3 plastic	209363_s_at	10.9646	11.0664	11.2906	10.3794	10.4953	10.4576	10.8638	10.7162	10.6899	10.5383	10.479	10.2973	0.092608	11.2906	0.304316
13025	203570_at	LOXL1	lysyl oxidase-like 1	NM_005576	0.000108707	1	0.0182845	0.000128909	1	0.0270043	1.97447	Rab25 CDM up vs pc3 CDM	0.0010253	1	0.11598	1.64465	Rab25 plastic up vs pc3 plastic	203570_at	9.53217	9.35725	9.32099	10.3934	10.5271	10.2343	9.77295	10.283	9.7983	10.7105	10.7154	10.5817	0.271125	10.7154	0.520697
11055	201599_at	OAT	ornithine aminotransferase (gyrate atrophy)	NM_000274	0.000365595	1	0.0314618	0.000132333	1	0.0273119	1.61187	Rab25 CDM up vs pc3 CDM	0.00368622	1	0.208303	1.32663	Rab25 plastic up vs pc3 plastic	201599_at	12.4136	12.0907	12.1465	12.858	12.9774	12.8816	12.4378	12.3922	12.3831	12.6297	12.9384	12.8683	0.0990202	12.9774	0.314675
35809	226545_at	CD109	CD109 molecule	NM_001159587 /// NM_001159588 /// NM_133493	0.000663864	1	0.0399744	0.000132876	1	0.0273119	1.78224	Rab25 CDM up vs pc3 CDM	0.0308801	1	0.451436	1.24742	Rab25 plastic up vs pc3 plastic	226545_at	9.61277	9.30527	9.35228	10.177	10.4662	10.1282	9.56174	9.78087	9.71289	10.0183	10.1223	9.87173	0.124881	10.4662	0.353386
22303	212992_at	AHNAK2	AHNAK nucleoprotein 2	NM_138420	0.000356646	1	0.0312359	0.000133918	1	0.0273119	4.484	Rab25 CDM up vs pc3 CDM	0.00309771	1	0.193023	2.50333	Rab25 plastic up vs pc3 plastic	212992_at	7.01283	6.47236	5.81524	8.49545	8.77591	8.52343	6.39895	7.33217	6.89155	8.19681	8.15919	8.23822	0.98779	8.77591	0.993876
34844	225579_at	PQLC3	PQ loop repeat containing 3	NM_152391	0.000198146	1	0.0230103	0.000134793	1	0.0273119	3.20167	Rab25 CDM up vs pc3 CDM	0.00135608	1	0.133402	2.26763	Rab25 plastic up vs pc3 plastic	225579_at	5.85883	5.45088	5.83816	7.69152	7.4957	6.99712	5.24279	5.93829	5.43	6.57283	6.98329	6.59851	0.690557	7.69152	0.830998
13788	204333_s_at	AGA	aspartylglucosaminidase	NM_000027	0.000102281	1	0.0178192	0.000135373	1	0.0273119	1.75001	Rab25 CDM up vs pc3 CDM	0.00373	1	0.208852	1.39336	Rab25 plastic up vs pc3 plastic	204333_s_at	7.42071	7.27375	7.16053	8.06289	8.323	7.8912	7.00576	6.90784	7.10542	7.37924	7.49615	7.57932	0.188953	8.323	0.434688
36188	226925_at	ACPL2	acid phosphatase-like 2	NM_001037172 /// NM_152282	0.000646341	1	0.0395873	0.000139809	1	0.027898	1.6866	Rab25 CDM up vs pc3 CDM	0.286712	1	0.832878	1.0919	Rab25 plastic up vs pc3 plastic	226925_at	7.57269	7.31192	7.42271	8.14313	8.26685	8.15969	7.66503	7.39258	7.58324	7.46555	7.79765	7.75818	0.104394	8.26685	0.323101
44453	235196_at	---	---	---	0.000103682	1	0.0178827	0.00014127	1	0.0280038	1.83142	Rab25 CDM up vs pc3 CDM	0.000229832	1	0.0592225	1.7571	Rab25 plastic up vs pc3 plastic	235196_at	8.82371	8.49122	8.50925	9.30366	9.55269	9.58673	8.97035	8.70662	8.83033	9.47609	9.7658	9.70499	0.222874	9.7658	0.472095
27578	218285_s_at	BDH2	3-hydroxybutyrate dehydrogenase, type 2	NM_020139	0.000165884	1	0.0215946	0.000146069	1	0.0284661	1.75354	Rab25 CDM up vs pc3 CDM	0.00681414	1	0.268527	1.35153	Rab25 plastic up vs pc3 plastic	218285_s_at	9.9493	10.0867	10.1213	10.8052	11.0351	10.7478	10.0237	9.58867	9.94304	10.2751	10.2522	10.3319	0.17219	11.0351	0.414958
35816	226552_at	IER5L	immediate early response 5-like	NM_203434	0.000247088	1	0.0259652	0.000146743	1	0.0284661	2.78547	Rab25 CDM up vs pc3 CDM	0.218911	1	0.787865	1.22483	Rab25 plastic up vs pc3 plastic	226552_at	3.08945	2.92929	3.32838	4.93491	4.62234	4.22364	2.83508	3.27968	2.73638	3.04324	3.42938	3.25627	0.518698	4.93491	0.720207
34878	225613_at	MAST4	microtubule associated serine/threonine kinase family member 4	NM_015183 /// NM_198828	0.000309544	1	0.0290297	0.000147398	1	0.0284661	1.80558	Rab25 CDM up vs pc3 CDM	0.0180885	1	0.379505	1.29679	Rab25 plastic up vs pc3 plastic	225613_at	7.33901	7.01301	7.2567	8.16949	7.93991	8.0567	7.60241	7.93103	7.74371	8.04041	8.3239	8.03769	0.163218	8.3239	0.404003
20670	211323_s_at	ITPR1	inositol 1,4,5-triphosphate receptor, type 1	NM_001099952 /// NM_002222	0.000110743	1	0.0182845	0.000147863	1	0.0284661	-3.5001	Rab25 CDM down vs pc3 CDM	0.000282133	1	0.0642733	-3.12564	Rab25 plastic down vs pc3 plastic	211323_s_at	5.73751	5.14147	5.34245	3.80828	3.63029	3.36067	4.42811	5.38593	4.76292	3.10681	3.48051	3.05719	0.952088	5.73751	0.97575
23779	214472_at	HIST1H2AD /// HIST1H3D	histone cluster 1, H2ad /// histone cluster 1, H3d	NM_003530 /// NM_021065	0.000456809	1	0.0346615	0.000151549	1	0.0290735	-1.88124	Rab25 CDM down vs pc3 CDM	0.168012	1	0.740708	-1.15352	Rab25 plastic down vs pc3 plastic	214472_at	3.19457	3.32355	3.47175	2.52883	2.33727	2.38871	2.64109	2.35263	2.92217	2.45495	2.43899	2.40381	0.170537	3.47175	0.412961
35302	226038_at	LONRF1	LON peptidase N-terminal domain and ring finger 1	NM_152271	0.000178085	1	0.0223609	0.000154041	1	0.0292965	1.76311	Rab25 CDM up vs pc3 CDM	0.00100204	1	0.115828	1.53279	Rab25 plastic up vs pc3 plastic	226038_at	7.59898	7.46174	7.33496	8.17185	8.27743	8.40076	7.70697	7.64312	8.06945	8.49995	8.42616	8.3419	0.175097	8.49995	0.418446
36195	226932_at	SSPN	sarcospan (Kras oncogene-associated gene)	NM_001135823 /// NM_005086	0.000623146	1	0.0388489	0.000154087	1	0.0292965	5.92551	Rab25 CDM up vs pc3 CDM	0.0865804	1	0.621395	1.68091	Rab25 plastic up vs pc3 plastic	226932_at	4.076	2.80961	3.43807	5.6752	6.39925	5.95005	3.78452	3.82505	3.45053	4.03632	5.06756	4.20396	1.25564	6.39925	1.12055
14745	205290_s_at	BMP2	bone morphogenetic protein 2	NM_001200	0.000763155	1	0.0424471	0.000154447	1	0.0292965	2.32177	Rab25 CDM up vs pc3 CDM	0.211725	1	0.782888	1.1864	Rab25 plastic up vs pc3 plastic	205290_s_at	6.13625	6.27918	6.11787	7.0261	7.41949	7.73339	7.13489	6.80827	6.89152	7.4099	7.09007	7.07449	0.26749	7.73339	0.517194
11476	202020_s_at	LANCL1	LanC lantibiotic synthetase component C-like 1 (bacterial)	NM_001136574 /// NM_001136575 /// NM_006055	0.000627082	1	0.038961	0.000158654	1	0.029809	1.62034	Rab25 CDM up vs pc3 CDM	0.107653	1	0.661006	1.14021	Rab25 plastic up vs pc3 plastic	202020_s_at	10.3872	10.2555	10.3557	11.0559	11.0512	10.9802	10.8077	10.5436	10.9853	10.858	11.0455	11.001	0.093027	11.0559	0.305003
28802	219510_at	POLQ	polymerase (DNA directed), theta	NM_199420	0.000317297	1	0.0293121	0.000162221	1	0.030271	-2.31003	Rab25 CDM down vs pc3 CDM	0.0164125	1	0.364778	-1.46441	Rab25 plastic down vs pc3 plastic	219510_at	8.96848	9.11506	9.30738	8.34145	7.61167	7.81407	9.10282	9.35612	9.33488	8.61885	8.72954	8.79448	0.334831	9.35612	0.578646
22657	213348_at	CDKN1C	cyclin-dependent kinase inhibitor 1C (p57, Kip2)	NM_000076 /// NM_001122630 /// NM_001122631	5.06897e-06	0.277146	0.00359857	0.000165344	1	0.0306446	2.01552	Rab25 CDM up vs pc3 CDM	0.0621765	1	0.567072	-1.25764	Rab25 plastic down vs pc3 plastic	213348_at	4.947	5.14413	5.00481	6.15809	6.2646	5.7067	4.36145	4.20592	4.52506	4.00613	3.92127	4.17286	0.668576	6.2646	0.817665
44829	235572_at	SPC24	SPC24, NDC80 kinetochore complex component, homolog (S. cerevisiae)	NM_182513	0.000705434	1	0.0410315	0.000167253	1	0.0307725	1.52522	Rab25 CDM up vs pc3 CDM	0.0322167	1	0.458472	1.17965	Rab25 plastic up vs pc3 plastic	235572_at	8.24063	8.25622	8.14632	8.94429	8.77659	8.74935	8.50537	8.43234	8.55203	8.57903	8.69311	8.93269	0.0701393	8.94429	0.264838
36138	226875_at	DOCK11	dedicator of cytokinesis 11	NM_144658	0.000535562	1	0.0366247	0.000167722	1	0.0307725	2.52686	Rab25 CDM up vs pc3 CDM	0.00734287	1	0.275736	1.64879	Rab25 plastic up vs pc3 plastic	226875_at	6.79521	6.35348	6.22464	7.58898	7.96736	7.82902	6.71665	6.32482	6.91769	7.17957	7.47876	7.46506	0.362978	7.96736	0.602477
21712	212399_s_at	VGLL4	vestigial like 4 (Drosophila)	NM_001128219 /// NM_001128220 /// NM_001128221 /// NM_014667	3.81227e-05	1	0.0109129	0.000168541	1	0.0308194	1.96058	Rab25 CDM up vs pc3 CDM	0.351177	1	0.872867	1.10618	Rab25 plastic up vs pc3 plastic	212399_s_at	9.61994	9.55964	9.40497	10.6038	10.6821	10.2125	8.78696	9.20507	9.1459	9.25451	9.1601	9.16007	0.373615	10.6821	0.611241
15170	205715_at	BST1	bone marrow stromal cell antigen 1	NM_004334	0.000126752	1	0.01927	0.000169407	1	0.0308745	1.82518	Rab25 CDM up vs pc3 CDM	0.000344207	1	0.069579	1.71928	Rab25 plastic up vs pc3 plastic	205715_at	6.69281	6.58243	6.96503	7.79299	7.61309	7.43831	7.09107	7.01031	6.99089	7.628	7.97689	7.83279	0.220793	7.97689	0.469886
28021	218729_at	LXN	latexin	NM_020169	0.000115293	1	0.0185287	0.000170133	1	0.0309037	-6.94291	Rab25 CDM down vs pc3 CDM	0.000159103	1	0.0502654	-7.07572	Rab25 plastic down vs pc3 plastic	218729_at	4.32355	5.61322	5.94329	2.99768	2.24948	2.24628	5.34589	5.32927	5.28057	2.93832	2.17583	2.37295	2.34832	5.94329	1.53242
25220	215919_s_at	MRPS11	mitochondrial ribosomal protein S11	NM_022839 /// NM_176805	0.000689933	1	0.0406051	0.000174	1	0.031393	-1.76442	Rab25 CDM down vs pc3 CDM	0.0430613	1	0.505231	-1.23052	Rab25 plastic down vs pc3 plastic	215919_s_at	7.1258	7.07805	7.44355	6.36405	6.45659	6.36917	7.25692	6.92553	7.21264	6.82975	6.97018	6.69735	0.129097	7.44355	0.359301
23291	213984_at	PDS5A	PDS5, regulator of cohesion maintenance, homolog A (S. cerevisiae)	NM_001100399 /// NM_001100400 /// NM_015200	0.000848468	1	0.0445629	0.000175281	1	0.031393	2.55133	Rab25 CDM up vs pc3 CDM	0.119745	1	0.676929	1.28196	Rab25 plastic up vs pc3 plastic	213984_at	6.74701	6.31666	6.13571	7.46226	7.80179	7.98908	7.32846	6.91867	7.28026	7.32305	7.61728	7.66212	0.333993	7.98908	0.577921
12239	202783_at	NNT	nicotinamide nucleotide transhydrogenase	NM_012343 /// NM_182977	0.000402806	1	0.0328708	0.000176878	1	0.031393	1.70284	Rab25 CDM up vs pc3 CDM	0.00274352	1	0.184155	1.41359	Rab25 plastic up vs pc3 plastic	202783_at	8.32663	8.15333	8.08367	8.73484	9.16726	8.96536	8.46106	8.23543	8.47478	8.90139	8.92433	8.84364	0.13065	9.16726	0.361455
14132	204677_at	CDH5	cadherin 5, type 2 (vascular endothelium)	NM_001795	0.000570156	1	0.0377261	0.000181992	1	0.031868	3.43494	Rab25 CDM up vs pc3 CDM	0.00658894	1	0.264727	1.98917	Rab25 plastic up vs pc3 plastic	204677_at	6.39485	6.3067	5.80089	7.80027	8.21769	7.82533	6.22855	6.19629	7.09093	7.69425	7.35821	7.43981	0.648342	8.21769	0.805197
17187	207738_s_at	NCKAP1	NCK-associated protein 1	NM_013436 /// NM_205842	0.000357634	1	0.0312359	0.000184315	1	0.0319918	2.36712	Rab25 CDM up vs pc3 CDM	0.00184974	1	0.154059	1.82707	Rab25 plastic up vs pc3 plastic	207738_s_at	11.0233	10.6746	10.5561	11.6577	12.2883	12.0374	11.0262	10.8748	11.2574	12.0137	11.9991	11.7542	0.357089	12.2883	0.597569
29736	220444_at	ZNF557	zinc finger protein 557	NM_001044387 /// NM_001044388 /// NM_024341	0.00145808	1	0.0559289	0.000186294	1	0.0320735	2.10421	Rab25 CDM up vs pc3 CDM	0.85776	1	0.986509	1.02138	Rab25 plastic up vs pc3 plastic	220444_at	4.32194	4.33447	4.36868	5.28862	5.84217	5.11413	4.9023	4.80812	4.91154	5.02231	4.91173	4.77948	0.186899	5.84217	0.432318
262	1552618_at	STX6	syntaxin 6	NM_005819	0.000283437	1	0.0278867	0.000186664	1	0.0320735	2.09646	Rab25 CDM up vs pc3 CDM	0.00114235	1	0.124529	1.75309	Rab25 plastic up vs pc3 plastic	1552618_at	6.6709	6.3283	6.57842	7.53955	7.77988	7.46205	6.84122	7.05549	6.51985	7.48897	7.813	7.54429	0.280542	7.813	0.529662
30900	221610_s_at	STAP2	signal transducing adaptor family member 2	NM_001013841 /// NM_017720	0.000291127	1	0.0284346	0.000186787	1	0.0320735	1.5761	Rab25 CDM up vs pc3 CDM	0.00220233	1	0.164231	1.36291	Rab25 plastic up vs pc3 plastic	221610_s_at	7.86762	7.79666	7.70423	8.56166	8.29364	8.48229	7.70235	7.67495	7.78497	7.99195	8.16029	8.35011	0.105274	8.56166	0.32446
10790	201334_s_at	ARHGEF12	Rho guanine nucleotide exchange factor (GEF) 12	NM_015313	0.000696163	1	0.0407706	0.000187204	1	0.0320735	1.58913	Rab25 CDM up vs pc3 CDM	0.125339	1	0.687356	1.12962	Rab25 plastic up vs pc3 plastic	201334_s_at	11.4242	11.1225	11.102	11.813	11.9739	11.8665	11.5534	11.8075	11.627	11.8112	11.9322	11.772	0.0875517	11.9739	0.295891
10350	200894_s_at	FKBP4	FK506 binding protein 4, 59kDa	NM_002014	0.000149876	1	0.0207708	0.000198712	1	0.0330028	-1.77611	Rab25 CDM down vs pc3 CDM	0.00202635	1	0.158324	-1.49193	Rab25 plastic down vs pc3 plastic	200894_s_at	10.0781	9.79608	9.72561	9.01273	8.99479	9.1061	10.0493	10.4127	9.97909	9.48123	9.64036	9.58796	0.2021	10.4127	0.449555
13600	204145_at	FRG1	FSHD region gene 1	NM_004477	0.000196268	1	0.0229692	0.000199571	1	0.0330028	-1.70476	Rab25 CDM down vs pc3 CDM	0.000446613	1	0.0799481	-1.60492	Rab25 plastic down vs pc3 plastic	204145_at	11.5511	11.7708	11.9263	11.1065	10.8447	10.9883	11.7222	11.4058	11.666	10.8629	10.8941	10.9895	0.16301	11.9263	0.403745
12453	202996_at	POLD4	polymerase (DNA-directed), delta 4	NM_021173	0.000105633	1	0.017982	0.000199798	1	0.0330028	1.7787	Rab25 CDM up vs pc3 CDM	0.00518387	1	0.236251	1.40535	Rab25 plastic up vs pc3 plastic	202996_at	8.19073	8.31274	8.12509	8.99879	9.15852	8.96372	7.85558	8.11202	7.5758	8.39129	8.23551	8.38939	0.222224	9.15852	0.471407
22972	213664_at	SLC1A1	solute carrier family 1 (neuronal/epithelial high affinity glutamate transporter	NM_004170	0.000897718	1	0.0457861	0.000200609	1	0.0330256	1.70928	Rab25 CDM up vs pc3 CDM	0.0604151	1	0.562803	1.19948	Rab25 plastic up vs pc3 plastic	213664_at	6.71439	6.44429	6.7316	7.33088	7.58862	7.29095	6.82452	6.76379	6.64247	6.91338	7.1918	6.91281	0.112189	7.58862	0.334946
36136	226873_at	---	---	---	0.0014347	1	0.0556894	0.000203035	1	0.0331372	1.77123	Rab25 CDM up vs pc3 CDM	0.42039	1	0.899737	1.07846	Rab25 plastic up vs pc3 plastic	226873_at	7.91297	7.50982	7.5457	8.41372	8.60465	8.42438	7.93112	8.2121	8.10664	8.15482	8.33861	8.08336	0.113644	8.60465	0.337111
54290	37549_g_at	BBS9	Bardet-Biedl syndrome 9	NM_001033604 /// NM_001033605 /// NM_014451 /// NM_198428	0.00100109	1	0.0484798	0.000204231	1	0.0331388	1.52445	Rab25 CDM up vs pc3 CDM	0.665909	1	0.959673	-1.02986	Rab25 plastic down vs pc3 plastic	37549_g_at	7.07978	6.92654	7.02211	7.57768	7.541	7.73462	7.19284	6.98147	7.33699	7.07536	7.21092	7.09767	0.0678614	7.73462	0.260502
18655	209233_at	EMG1	EMG1 nucleolar protein homolog (S. cerevisiae)	NM_006331	0.000472044	1	0.0348771	0.000204738	1	0.0331388	-1.52566	Rab25 CDM down vs pc3 CDM	0.00434382	1	0.222794	-1.29528	Rab25 plastic down vs pc3 plastic	209233_at	13.2789	13.5577	13.5088	12.9874	12.7518	12.7779	13.1498	13.2787	13.2472	12.9485	12.7427	12.8647	0.0824919	13.5577	0.287214
21907	212594_at	PDCD4	programmed cell death 4 (neoplastic transformation inhibitor)	NM_014456 /// NM_145341	0.0015723	1	0.0575789	0.000206463	1	0.0332011	1.64784	Rab25 CDM up vs pc3 CDM	0.734853	1	0.970838	1.0277	Rab25 plastic up vs pc3 plastic	212594_at	7.67526	7.40106	7.53405	8.27478	8.44062	8.05669	7.89683	7.89355	7.95246	7.81526	8.08942	7.9564	0.0851637	8.44062	0.291828
38221	228959_at	---	---	---	0.000182881	1	0.0227085	0.000207634	1	0.0332915	2.01143	Rab25 CDM up vs pc3 CDM	0.000315324	1	0.0676091	1.92891	Rab25 plastic up vs pc3 plastic	228959_at	5.8919	5.93572	6.1741	7.29843	6.76057	6.96738	5.7884	6.10475	6.17013	7.02061	7.03373	6.85229	0.288151	7.29843	0.536797
30855	221564_at	PRMT2	protein arginine methyltransferase 2	NM_001535 /// NM_206962	0.000563337	1	0.0374701	0.000209798	1	0.03354	1.55132	Rab25 CDM up vs pc3 CDM	0.00449781	1	0.225719	1.30762	Rab25 plastic up vs pc3 plastic	221564_at	6.74969	6.53698	6.48361	7.19875	7.14551	7.32652	6.56818	6.68416	6.89133	7.11312	7.15462	7.03677	0.0858422	7.32652	0.292988
32829	223545_at	FANCD2	Fanconi anemia, complementation group D2	NM_001018115 /// NM_033084	0.00065284	1	0.0397151	0.000220492	1	0.0348422	-1.59078	Rab25 CDM down vs pc3 CDM	0.017512	1	0.374983	-1.24369	Rab25 plastic down vs pc3 plastic	223545_at	8.49284	8.52556	8.32284	7.62469	7.92477	7.78258	8.56915	8.44887	8.27062	8.08222	8.03644	8.22611	0.0937802	8.56915	0.306236
26839	217546_at	MT1M	metallothionein 1M	NM_176870	0.000804467	1	0.0433405	0.000221236	1	0.0348436	5.72893	Rab25 CDM up vs pc3 CDM	0.102267	1	0.651476	1.6609	Rab25 plastic up vs pc3 plastic	217546_at	2.33468	2.50942	3.07338	5.87442	4.41154	5.18632	2.26045	3.08089	3.03702	3.64458	3.65449	3.27519	1.2587	5.87442	1.12192
28879	219587_at	TTC12	tetratricopeptide repeat domain 12	NM_017868	0.00169136	1	0.0589295	0.000222413	1	0.0348436	2.2489	Rab25 CDM up vs pc3 CDM	0.716092	1	0.966832	-1.04933	Rab25 plastic down vs pc3 plastic	219587_at	5.45188	5.08572	4.88846	6.39214	6.25875	6.28282	5.7911	5.82147	5.83458	5.3801	5.80255	6.05609	0.224956	6.39214	0.474295
16410	206956_at	BGLAP	bone gamma-carboxyglutamate (gla) protein	NM_199173	0.00124609	1	0.0529781	0.00022531	1	0.0350964	2.70269	Rab25 CDM up vs pc3 CDM	0.190347	1	0.764269	1.25199	Rab25 plastic up vs pc3 plastic	206956_at	6.596	6.26695	6.02833	7.49415	7.63053	8.06978	6.75803	6.24934	6.81253	6.71788	6.961	7.11368	0.367355	8.06978	0.606098
32000	222713_s_at	FANCF	Fanconi anemia, complementation group F	NM_022725	0.000830013	1	0.0439737	0.000227515	1	0.0352915	1.89725	Rab25 CDM up vs pc3 CDM	0.0285817	1	0.440607	1.30995	Rab25 plastic up vs pc3 plastic	222713_s_at	6.92328	6.71219	6.98673	8.07284	7.72319	7.5979	7.17341	7.44026	7.35751	7.53948	7.87512	7.72513	0.169475	8.07284	0.411674
23352	214045_at	LIAS	lipoic acid synthetase	NM_006859 /// NM_194451	0.000394312	1	0.0327645	0.000227854	1	0.0352915	-1.54977	Rab25 CDM down vs pc3 CDM	0.0072971	1	0.274772	-1.28076	Rab25 plastic down vs pc3 plastic	214045_at	8.5232	8.42074	8.40178	7.98634	7.63931	7.82391	8.42166	8.54829	8.61975	8.0367	8.20073	8.28126	0.0958297	8.61975	0.309564
10409	200953_s_at	CCND2	cyclin D2	NM_001759	5.40036e-05	1	0.0133002	0.000228675	1	0.0353143	3.51521	Rab25 CDM up vs pc3 CDM	4.56343e-05	1	0.0268285	4.8667	Rab25 plastic up vs pc3 plastic	200953_s_at	4.48032	4.81864	4.32005	6.8104	6.28803	5.96141	4.42734	4.66854	5.17269	6.97022	6.76016	7.38702	1.30468	7.38702	1.14223
36658	227395_at	TBCEL	Tubulin folding cofactor E-like	NM_001130047 /// NM_152715	0.00120321	1	0.0524187	0.000229518	1	0.0353143	1.71402	Rab25 CDM up vs pc3 CDM	0.0557952	1	0.550949	1.21025	Rab25 plastic up vs pc3 plastic	227395_at	7.88927	7.52513	7.45525	8.38902	8.49058	8.3222	7.74357	7.96424	7.83897	7.97511	8.22232	8.17526	0.109459	8.49058	0.330847
19854	210448_s_at	P2RX5	purinergic receptor P2X, ligand-gated ion channel, 5	NM_002561 /// NM_175080 /// NM_175081	0.00024244	1	0.0255896	0.000229939	1	0.0353143	-2.74842	Rab25 CDM down vs pc3 CDM	0.000828082	1	0.107288	-2.2981	Rab25 plastic down vs pc3 plastic	210448_s_at	7.7651	7.6391	7.71365	6.65606	5.8652	6.22078	7.68233	7.77801	8.32685	6.50749	6.79547	6.8829	0.57872	8.32685	0.760736
27277	217984_at	RNASET2	ribonuclease T2	NM_003730	0.000824302	1	0.0439187	0.000230665	1	0.0353267	1.89721	Rab25 CDM up vs pc3 CDM	0.0124045	1	0.333424	1.38536	Rab25 plastic up vs pc3 plastic	217984_at	8.43492	8.23834	8.3902	9.51354	9.10613	9.21543	8.34604	8.81197	8.45705	8.88532	9.12476	9.01576	0.17045	9.51354	0.412856
33733	224464_s_at	NUDT22	nudix (nucleoside diphosphate linked moiety X)-type motif 22	NM_001128612 /// NM_001128613 /// NM_032344	0.000926349	1	0.0465944	0.000231459	1	0.0353492	1.62091	Rab25 CDM up vs pc3 CDM	0.0204531	1	0.400222	1.24701	Rab25 plastic up vs pc3 plastic	224464_s_at	8.2758	7.95597	8.03506	8.78449	8.82669	8.74607	8.0362	8.33221	8.29757	8.54067	8.67345	8.40729	0.0942227	8.82669	0.306957
33994	224727_at	C19orf63	chromosome 19 open reading frame 63	NM_175063 /// NM_206538	9.67165e-05	1	0.0176798	0.000234102	1	0.0355543	2.36897	Rab25 CDM up vs pc3 CDM	9.04411e-05	1	0.0382326	2.69007	Rab25 plastic up vs pc3 plastic	224727_at	4.34815	4.3966	4.4377	5.79939	5.98302	5.13282	4.23792	4.35774	4.58333	5.86074	5.81819	5.78299	0.533907	5.98302	0.730689
51896	242639_at	NARG2	NMDA receptor regulated 2	NM_001018089 /// NM_024611	0.000576605	1	0.0378731	0.000239371	1	0.0361509	2.87638	Rab25 CDM up vs pc3 CDM	0.0416731	1	0.500104	1.50377	Rab25 plastic up vs pc3 plastic	242639_at	3.08239	2.69413	2.93031	4.6164	4.31743	4.34577	3.43245	4.04198	4.312	4.64377	4.72554	4.18286	0.513577	4.72554	0.716643
15335	205880_at	PRKD1	protein kinase D1	NM_002742	0.00114689	1	0.0515429	0.000242288	1	0.0361509	1.84003	Rab25 CDM up vs pc3 CDM	0.286402	1	0.832706	1.11763	Rab25 plastic up vs pc3 plastic	205880_at	7.22501	6.93185	6.78902	7.80005	7.83847	7.94655	7.53294	7.36866	7.79343	7.57611	7.77556	7.82468	0.144181	7.94655	0.379712
23743	214436_at	FBXL2	F-box and leucine-rich repeat protein 2	NM_012157	0.000510952	1	0.0360468	0.000242387	1	0.0361509	1.55935	Rab25 CDM up vs pc3 CDM	0.0612376	1	0.565025	1.16692	Rab25 plastic up vs pc3 plastic	214436_at	6.42309	6.41735	6.40663	6.96852	7.2838	6.91759	6.48375	6.38509	6.19783	6.53079	6.57661	6.6274	0.0939821	7.2838	0.306565
21582	212268_at	SERPINB1	serpin peptidase inhibitor, clade B (ovalbumin), member 1	NM_030666	0.000460079	1	0.0346615	0.000244588	1	0.0362412	1.70874	Rab25 CDM up vs pc3 CDM	0.0123234	1	0.333424	1.31712	Rab25 plastic up vs pc3 plastic	212268_at	8.77206	8.80019	8.64776	9.52705	9.71156	9.30021	8.69816	8.47528	8.77611	8.95275	8.98705	9.2019	0.14073	9.71156	0.375141
24028	214724_at	DIXDC1	DIX domain containing 1	NM_001037954 /// NM_033425	0.000696185	1	0.0407706	0.000244591	1	0.0362412	2.53566	Rab25 CDM up vs pc3 CDM	0.013602	1	0.344143	1.59777	Rab25 plastic up vs pc3 plastic	214724_at	8.08623	7.38305	7.5741	9.12123	8.93715	9.01208	8.10001	8.53842	8.29158	8.6932	9.28414	8.98084	0.382149	9.28414	0.618182
10938	201482_at	QSOX1	quiescin Q6 sulfhydryl oxidase 1	NM_001004128 /// NM_002826	0.000859537	1	0.0448427	0.000247288	1	0.0363715	2.23961	Rab25 CDM up vs pc3 CDM	0.0347575	1	0.468417	1.38802	Rab25 plastic up vs pc3 plastic	201482_at	8.45817	8.23292	8.11901	9.30601	9.79677	9.19706	8.66338	9.07258	8.92206	9.5208	9.39615	9.16016	0.272902	9.79677	0.522401
27803	218510_x_at	FAM134B	family with sequence similarity 134, member B	NM_001034850 /// NM_019000	0.000901616	1	0.0458352	0.000248735	1	0.0363715	1.82406	Rab25 CDM up vs pc3 CDM	0.0309425	1	0.451947	1.28638	Rab25 plastic up vs pc3 plastic	218510_x_at	4.02324	3.72054	4.01693	4.75607	5.03518	4.57092	3.99592	4.02193	3.97	4.28762	4.55897	4.23122	0.150083	5.03518	0.387406
13919	204464_s_at	EDNRA	endothelin receptor type A	NM_001957	0.00130219	1	0.0535922	0.000248797	1	0.0363715	3.51591	Rab25 CDM up vs pc3 CDM	0.0565555	1	0.552766	1.5665	Rab25 plastic up vs pc3 plastic	204464_s_at	7.99719	6.96388	7.46202	9.26749	9.36836	9.22894	7.96975	8.00625	8.14821	8.25854	9.19943	8.60886	0.598144	9.36836	0.773398
38484	229222_at	ACSS3	acyl-CoA synthetase short-chain family member 3	NM_024560	0.00129999	1	0.053562	0.000250667	1	0.0364138	3.2511	Rab25 CDM up vs pc3 CDM	0.264848	1	0.820526	1.25463	Rab25 plastic up vs pc3 plastic	229222_at	5.71371	4.98733	5.14167	6.63341	7.30314	7.00894	5.78094	5.21839	5.79966	5.66126	6.2205	5.89901	0.52735	7.30314	0.726188
13672	204217_s_at	RTN2	reticulon 2	NM_005619 /// NM_206900 /// NM_206901	0.00183109	1	0.0614061	0.000251084	1	0.0364138	2.34907	Rab25 CDM up vs pc3 CDM	0.456394	1	0.91157	-1.11325	Rab25 plastic down vs pc3 plastic	204217_s_at	2.90897	3.18513	2.59002	3.97293	4.38395	4.0235	3.7728	3.55023	3.60035	3.49428	3.19593	3.76885	0.253704	4.38395	0.50369
39825	230563_at	RASGEF1A	RasGEF domain family, member 1A	NM_145313	0.000731566	1	0.041665	0.000253215	1	0.0364891	2.82407	Rab25 CDM up vs pc3 CDM	0.0101257	1	0.31085	1.74794	Rab25 plastic up vs pc3 plastic	230563_at	6.55354	5.85018	6.05756	7.68141	7.7744	7.4988	6.30665	6.33987	6.10353	6.56939	7.35925	7.23838	0.474649	7.7744	0.688948
36156	226893_at	ABL2	v-abl Abelson murine leukemia viral oncogene homolog 2 (arg, Abelson-related gen	NM_001100108 /// NM_001136000 /// NM_001136001 /// NM_005158 /// NM_007314	0.00041177	1	0.0332408	0.00025494	1	0.0364891	1.86538	Rab25 CDM up vs pc3 CDM	0.00149534	1	0.139756	1.60603	Rab25 plastic up vs pc3 plastic	226893_at	9.65607	9.66436	9.46286	10.5659	10.2127	10.7031	9.77927	9.65055	9.90377	10.3263	10.3914	10.6664	0.198425	10.7031	0.445449
23110	213802_at	---	---	---	0.00166104	1	0.0582808	0.000258093	1	0.0365183	2.32156	Rab25 CDM up vs pc3 CDM	0.178805	1	0.751494	1.22144	Rab25 plastic up vs pc3 plastic	213802_at	5.15877	4.78874	4.85023	6.0768	6.58852	5.7777	5.34629	5.51054	5.45934	5.66443	5.87115	5.64635	0.25503	6.58852	0.505005
19327	209913_x_at	KIAA0415	KIAA0415	NM_014855	0.000112541	1	0.0182845	0.000258168	1	0.0365183	1.95252	Rab25 CDM up vs pc3 CDM	0.580322	1	0.94341	-1.06411	Rab25 plastic down vs pc3 plastic	209913_x_at	4.71343	4.95847	4.62707	5.48678	5.89518	5.81302	4.58056	4.62538	4.3505	4.66519	4.23701	4.38529	0.318386	5.89518	0.564257
32212	222925_at	DCDC2	doublecortin domain containing 2	NM_016356	0.00022402	1	0.0246406	0.000259151	1	0.0365183	5.00017	Rab25 CDM up vs pc3 CDM	0.000947371	1	0.11476	3.74264	Rab25 plastic up vs pc3 plastic	222925_at	7.40012	6.6807	6.29535	8.80563	9.46461	9.07186	8.00355	7.27839	8.07146	9.16978	9.79989	10.0959	1.54995	10.0959	1.24497
34285	225019_at	CAMK2D	calcium/calmodulin-dependent protein kinase II delta	NM_001221 /// NM_172114 /// NM_172115 /// NM_172127 /// NM_172128 /// NM_172129	0.000314548	1	0.0292077	0.000261863	1	0.0367112	2.10066	Rab25 CDM up vs pc3 CDM	0.0212085	1	0.404521	1.40869	Rab25 plastic up vs pc3 plastic	225019_at	7.54903	7.55308	7.32854	8.39693	8.6666	8.57965	7.522	7.01773	7.11923	7.4903	7.63781	8.0139	0.303475	8.6666	0.550886
1302	1554049_s_at	DCAF8	DDB1 and CUL4 associated factor 8	NM_015726 /// NR_028103 /// NR_028104 /// NR_028105 /// NR_028106	0.000630414	1	0.0390531	0.000263199	1	0.0368041	1.77665	Rab25 CDM up vs pc3 CDM	0.00573775	1	0.248535	1.41491	Rab25 plastic up vs pc3 plastic	1554049_s_at	4.40711	4.44198	4.34328	5.12821	5.57028	4.98137	4.52752	4.35994	4.3807	4.90739	4.87891	4.984	0.152801	5.57028	0.390898
10092	200636_s_at	PTPRF	protein tyrosine phosphatase, receptor type, F	NM_002840 /// NM_130440	0.000102504	1	0.0178192	0.000265147	1	0.0369819	-1.94508	Rab25 CDM down vs pc3 CDM	0.00494872	1	0.233654	-1.5119	Rab25 plastic down vs pc3 plastic	200636_s_at	11.7685	11.6551	11.511	10.9106	10.4062	10.7383	11.8923	12.19	12.3331	11.4391	11.5318	11.6554	0.324826	12.3331	0.569935
22475	213165_at	CEP350	centrosomal protein 350kDa	NM_014810	0.000112544	1	0.0182845	0.000271181	1	0.0375362	1.6587	Rab25 CDM up vs pc3 CDM	0.000119494	1	0.043586	1.7687	Rab25 plastic up vs pc3 plastic	213165_at	8.86262	8.54573	8.70089	9.32677	9.32186	9.65077	8.81494	8.70356	8.83594	9.52419	9.76485	9.53347	0.18477	9.76485	0.429849
35157	225892_at	IREB2	iron-responsive element binding protein 2	NM_004136	0.000181014	1	0.0225443	0.000274114	1	0.0377393	1.50486	Rab25 CDM up vs pc3 CDM	0.000522419	1	0.0852634	1.44894	Rab25 plastic up vs pc3 plastic	225892_at	10.5531	10.2352	10.28	10.8301	11.0181	10.989	10.5884	10.5192	10.639	11.0297	11.2381	11.0838	0.107246	11.2381	0.327484
36571	227308_x_at	LTBP3	latent transforming growth factor beta binding protein 3	NM_001130144 /// NM_001164266 /// NM_021070	0.0011759	1	0.0519336	0.000274941	1	0.0377393	1.849	Rab25 CDM up vs pc3 CDM	0.0265118	1	0.431143	1.31172	Rab25 plastic up vs pc3 plastic	227308_x_at	3.66629	3.72125	3.89131	4.63296	4.85397	4.45215	3.9378	4.19804	3.78836	4.50985	4.40455	4.18417	0.151112	4.85397	0.388731
11742	202286_s_at	TACSTD2	tumor-associated calcium signal transducer 2	NM_002353	0.00105105	1	0.0496905	0.000278189	1	0.0378358	1.55311	Rab25 CDM up vs pc3 CDM	0.016985	1	0.370567	1.24046	Rab25 plastic up vs pc3 plastic	202286_s_at	9.7349	9.68746	9.66645	10.3515	10.4766	10.1662	9.95441	9.98669	9.70966	10.0649	10.2033	10.3152	0.0800541	10.4766	0.282938
27871	218578_at	CDC73	cell division cycle 73, Paf1/RNA polymerase II complex component, homolog (S. ce	NM_024529	0.000466827	1	0.0347735	0.000282462	1	0.0382268	1.69811	Rab25 CDM up vs pc3 CDM	0.00213147	1	0.162206	1.46979	Rab25 plastic up vs pc3 plastic	218578_at	9.82792	9.43017	9.52342	10.2424	10.4274	10.4035	9.9057	9.80505	9.75862	10.1774	10.5424	10.4164	0.142931	10.5424	0.378063
35211	225947_at	MYO19	myosin XIX	NM_001033580 /// NM_001163735 /// NM_025109	0.000618371	1	0.0386835	0.000287057	1	0.0385558	-1.6472	Rab25 CDM down vs pc3 CDM	0.349662	1	0.872537	-1.08455	Rab25 plastic down vs pc3 plastic	225947_at	9.97101	10.3453	10.2967	9.53823	9.38072	9.53401	10.2331	10.1703	10.318	10.3101	9.98241	10.0776	0.118807	10.3453	0.344684
36083	226820_at	ZNF362	zinc finger protein 362	NM_152493	0.000493094	1	0.0354554	0.000287262	1	0.0385558	1.85411	Rab25 CDM up vs pc3 CDM	0.0017723	1	0.151171	1.59092	Rab25 plastic up vs pc3 plastic	226820_at	8.37304	8.13267	7.99273	9.10952	9.18749	8.8736	8.08372	8.56094	8.20792	8.89499	8.98753	8.97965	0.192601	9.18749	0.438863
36319	227056_at	KIAA0141	KIAA0141	NM_001142603 /// NM_014773	0.00210596	1	0.0650579	0.000289124	1	0.0385558	1.80231	Rab25 CDM up vs pc3 CDM	0.809601	1	0.981226	1.02434	Rab25 plastic up vs pc3 plastic	227056_at	8.34589	8.13114	7.96656	9.08879	9.14747	8.75688	8.45262	8.68827	8.75759	8.55862	8.68424	8.75969	0.121452	9.14747	0.3485
1838	1554785_at	CCDC82	coiled-coil domain containing 82	NM_024725	0.000976874	1	0.0478161	0.00029238	1	0.0386323	1.54404	Rab25 CDM up vs pc3 CDM	0.383666	1	0.885799	1.06794	Rab25 plastic up vs pc3 plastic	1554785_at	2.63461	2.31218	2.5352	3.15369	3.10996	3.09847	2.97956	2.92144	3.06455	2.91871	3.26516	3.06617	0.0805841	3.26516	0.283873
27615	218322_s_at	ACSL5	acyl-CoA synthetase long-chain family member 5	NM_016234 /// NM_203379 /// NM_203380	0.00159366	1	0.0577863	0.000292506	1	0.0386323	1.97323	Rab25 CDM up vs pc3 CDM	0.0869431	1	0.622383	1.24315	Rab25 plastic up vs pc3 plastic	218322_s_at	8.37162	7.87907	8.12567	9.08768	9.15586	9.0745	8.45239	8.48162	8.23027	8.40997	8.94848	8.74784	0.174196	9.15586	0.417368
35757	226493_at	KCTD18	potassium channel tetramerisation domain containing 18	NM_152387	0.00176155	1	0.0601578	0.000293364	1	0.0386323	1.70574	Rab25 CDM up vs pc3 CDM	0.61941	1	0.950946	1.04636	Rab25 plastic up vs pc3 plastic	226493_at	7.92658	7.61404	7.79506	8.37535	8.72893	8.54259	8.1024	7.8285	8.02021	7.95597	8.2136	7.97766	0.104909	8.72893	0.323896
18436	209014_at	MAGED1	melanoma antigen family D, 1	NM_001005332 /// NM_001005333 /// NM_006986	0.00141085	1	0.0552172	0.000298057	1	0.0388956	1.69647	Rab25 CDM up vs pc3 CDM	0.0433898	1	0.506038	1.23194	Rab25 plastic up vs pc3 plastic	209014_at	9.52325	9.1158	9.22759	9.94915	10.1459	10.0592	9.40364	9.63074	9.40426	9.72427	9.95356	9.66359	0.109274	10.1459	0.330567
10757	201301_s_at	ANXA4	annexin A4	NM_001153	0.0015312	1	0.05692	0.0002983	1	0.0388956	1.65176	Rab25 CDM up vs pc3 CDM	0.0580891	1	0.55749	1.20036	Rab25 plastic up vs pc3 plastic	201301_s_at	10.4154	10.1148	10.3346	10.9673	11.1286	10.9409	10.5934	10.6502	10.3526	10.652	10.969	10.7656	0.0964999	11.1286	0.310644
35387	226123_at	CHD7	chromodomain helicase DNA binding protein 7	NM_017780	0.000454169	1	0.0345836	0.000298786	1	0.0388956	-1.77988	Rab25 CDM down vs pc3 CDM	0.0835276	1	0.615079	-1.20644	Rab25 plastic down vs pc3 plastic	226123_at	9.734	9.86282	9.77784	8.9905	8.6895	9.19933	9.98406	9.72558	10.0911	9.63917	9.59156	9.75775	0.173508	10.0911	0.416543
12582	203126_at	IMPA2	inositol(myo)-1(or 4)-monophosphatase 2	NM_014214	0.000116526	1	0.0185745	0.000299876	1	0.0389447	2.87642	Rab25 CDM up vs pc3 CDM	0.000286788	1	0.0647939	2.89675	Rab25 plastic up vs pc3 plastic	203126_at	4.82089	5.1277	5.17685	7.07729	6.47471	6.14627	5.62809	5.52973	5.90841	6.99356	7.13729	7.53869	0.822676	7.53869	0.907015
44813	235556_at	---	---	---	0.000379252	1	0.0322482	0.000306342	1	0.0395855	2.23474	Rab25 CDM up vs pc3 CDM	0.759377	1	0.975265	1.04304	Rab25 plastic up vs pc3 plastic	235556_at	2.93287	2.90601	2.83286	3.69231	4.50225	3.9575	2.97804	2.59771	2.65968	2.88912	2.79051	2.73818	0.355927	4.50225	0.596596
20928	211595_s_at	MRPS11	mitochondrial ribosomal protein S11	NM_022839 /// NM_176805	0.0006487	1	0.0395873	0.000310045	1	0.0396383	-1.69717	Rab25 CDM down vs pc3 CDM	0.00377639	1	0.210562	-1.42369	Rab25 plastic down vs pc3 plastic	211595_s_at	11.1213	11.1071	11.0887	10.621	10.1898	10.2169	10.7097	10.9687	10.9625	10.2472	10.3693	10.4955	0.134913	11.1213	0.367304
35282	226018_at	C7orf41	chromosome 7 open reading frame 41	NM_152793	0.000958595	1	0.047391	0.00031182	1	0.0396383	1.52906	Rab25 CDM up vs pc3 CDM	0.0221114	1	0.409142	1.22053	Rab25 plastic up vs pc3 plastic	226018_at	5.84445	5.66867	5.42356	6.20751	6.32754	6.23956	5.85689	5.94582	6.03484	6.17413	6.21025	6.3157	0.0788772	6.32754	0.280851
44743	235486_at	C11orf41	chromosome 11 open reading frame 41	NM_012194	0.000486486	1	0.0354068	0.000311968	1	0.0396383	2.00745	Rab25 CDM up vs pc3 CDM	0.030047	1	0.447879	1.35547	Rab25 plastic up vs pc3 plastic	235486_at	8.33941	7.95679	7.71017	8.97385	9.19614	8.85247	8.57156	8.83835	8.82921	9.05632	9.2305	9.26867	0.252338	9.26867	0.502332
14629	205174_s_at	QPCT	glutaminyl-peptide cyclotransferase	NM_012413	9.79788e-05	1	0.0176798	0.000313116	1	0.0396383	-2.17938	Rab25 CDM down vs pc3 CDM	7.44043e-05	1	0.034475	-2.61015	Rab25 plastic down vs pc3 plastic	205174_s_at	9.79442	9.75784	10.1005	9.10843	8.68881	8.48377	10.0516	9.93147	10.3111	8.50212	8.84034	8.79932	0.473322	10.3111	0.687984
35878	226615_at	XPR1	xenotropic and polytropic retrovirus receptor	NM_001135669 /// NM_004736	0.00103988	1	0.0494366	0.000315187	1	0.0396622	2.71085	Rab25 CDM up vs pc3 CDM	0.0306971	1	0.450689	1.54286	Rab25 plastic up vs pc3 plastic	226615_at	5.47211	4.99219	4.89663	6.78774	6.33267	6.55676	5.7173	5.76386	6.08761	6.04034	6.60999	6.79527	0.427478	6.79527	0.653818
41069	231807_at	KIAA1217	KIAA1217	NM_001098500 /// NM_001098501 /// NM_019590	0.001276	1	0.0532924	0.000318832	1	0.0397177	1.65526	Rab25 CDM up vs pc3 CDM	0.135342	1	0.700341	1.14935	Rab25 plastic up vs pc3 plastic	231807_at	8.02068	7.80201	7.86246	8.63123	8.50214	8.73295	7.98958	7.74576	8.15187	8.00129	8.25626	8.23211	0.103985	8.73295	0.322468
13367	203912_s_at	DNASE1L1	deoxyribonuclease I-like 1	NM_001009932 /// NM_001009933 /// NM_001009934 /// NM_006730	0.000575825	1	0.0378731	0.000319343	1	0.0397177	1.60218	Rab25 CDM up vs pc3 CDM	0.0122615	1	0.333424	1.2871	Rab25 plastic up vs pc3 plastic	203912_s_at	8.32577	8.37278	8.14828	8.73008	9.14141	9.01544	8.2376	8.15129	8.19851	8.70686	8.46942	8.5035	0.111396	9.14141	0.333761
21776	212463_at	CD59	CD59 molecule, complement regulatory protein	NM_000611 /// NM_001127223 /// NM_001127225 /// NM_001127226 /// NM_001127227 //	0.000827367	1	0.0439187	0.000321722	1	0.039887	1.67927	Rab25 CDM up vs pc3 CDM	0.00754992	1	0.277041	1.35817	Rab25 plastic up vs pc3 plastic	212463_at	10.2088	10.0688	10.0567	10.9946	10.8756	10.7076	10.2215	10.6593	10.2462	10.7388	10.86	10.8532	0.123153	10.9946	0.350931
15937	206483_at	LRRC6	leucine rich repeat containing 6	NM_012472	0.000161328	1	0.0213149	0.000325022	1	0.0400239	-1.59628	Rab25 CDM down vs pc3 CDM	0.0214629	1	0.404981	-1.24901	Rab25 plastic down vs pc3 plastic	206483_at	5.51781	5.49043	5.57703	4.98295	4.79484	4.78333	4.99592	4.80081	4.82526	4.31266	4.5912	4.75577	0.1521	5.57703	0.390001
28589	219297_at	WDR44	WD repeat domain 44	NM_019045	0.00233481	1	0.0683016	0.000329494	1	0.0400457	1.7443	Rab25 CDM up vs pc3 CDM	0.998156	1	0.999833	-1.00022	Rab25 plastic down vs pc3 plastic	219297_at	8.97709	8.64517	8.56328	9.57508	9.6484	9.37001	9.09664	9.36181	9.20306	9.05155	9.30353	9.30547	0.109718	9.6484	0.331237
27053	217760_at	TRIM44	tripartite motif-containing 44	NM_017583	0.000628884	1	0.0390287	0.000334002	1	0.0403751	1.54851	Rab25 CDM up vs pc3 CDM	0.00256737	1	0.178421	1.37153	Rab25 plastic up vs pc3 plastic	217760_at	9.59579	9.48993	9.32248	10.2163	10.0928	9.99175	9.44812	9.56891	9.74343	9.93891	10.0221	10.1668	0.095024	10.2163	0.30826
261	1552617_a_at	RFWD2	ring finger and WD repeat domain 2	NM_001001740 /// NM_022457	0.000731268	1	0.041665	0.000334521	1	0.0403751	2.1845	Rab25 CDM up vs pc3 CDM	0.00866952	1	0.291875	1.5712	Rab25 plastic up vs pc3 plastic	1552617_a_at	8.65438	8.35402	8.00975	9.35413	9.78362	9.26231	8.66829	9.0218	8.89341	9.50347	9.49839	9.53723	0.292145	9.78362	0.540505
22240	212928_at	TSPYL4	TSPY-like 4	NM_021648	0.000773479	1	0.0426741	0.00033852	1	0.0405011	1.82274	Rab25 CDM up vs pc3 CDM	0.00415303	1	0.219844	1.49087	Rab25 plastic up vs pc3 plastic	212928_at	8.99467	9.43816	9.30564	10.1187	10.0608	10.1573	9.44005	9.19793	9.5564	10.1774	9.78229	9.96316	0.170618	10.1774	0.413059
41737	232475_at	C15orf42	chromosome 15 open reading frame 42	NM_152259	0.000105252	1	0.017982	0.000339308	1	0.0405011	-1.76748	Rab25 CDM down vs pc3 CDM	0.0260698	1	0.428609	-1.29756	Rab25 plastic down vs pc3 plastic	232475_at	4.86468	5.14462	4.77191	3.99045	4.29568	4.03	5.49391	5.32289	5.30556	5.05584	4.78077	5.15835	0.254511	5.49391	0.50449
11	121_at	PAX8	paired box 8	NM_003466 /// NM_013951 /// NM_013952 /// NM_013953 /// NM_013992	0.000507194	1	0.0360141	0.000339548	1	0.0405011	1.85935	Rab25 CDM up vs pc3 CDM	0.00530121	1	0.239342	1.48408	Rab25 plastic up vs pc3 plastic	121_at	10.9432	10.9734	10.7251	11.5967	12.1499	11.5795	10.7946	10.6609	10.7689	11.374	11.2182	11.3409	0.202866	12.1499	0.450406
24212	214909_s_at	DDAH2	dimethylarginine dimethylaminohydrolase 2	NM_013974	0.000749539	1	0.0419458	0.000340009	1	0.0405011	2.11269	Rab25 CDM up vs pc3 CDM	0.406569	1	0.89384	1.1163	Rab25 plastic up vs pc3 plastic	214909_s_at	6.42031	6.65006	6.51062	7.72489	7.90179	7.19155	6.37246	6.38047	6.69659	6.74049	6.51884	6.66638	0.267315	7.90179	0.517025
54338	39548_at	NPAS2	neuronal PAS domain protein 2	NM_002518	0.000703927	1	0.0410311	0.000344267	1	0.040742	2.18315	Rab25 CDM up vs pc3 CDM	0.610256	1	0.949211	1.07215	Rab25 plastic up vs pc3 plastic	39548_at	5.90066	5.99695	5.78457	6.88206	7.44168	6.73767	5.73286	5.83354	5.99474	6.20689	5.85133	5.80444	0.297064	7.44168	0.545036
13847	204392_at	CAMK1	calcium/calmodulin-dependent protein kinase I	NM_003656	0.00110392	1	0.0507201	0.00034726	1	0.0408114	2.74077	Rab25 CDM up vs pc3 CDM	0.0435709	1	0.506463	1.50175	Rab25 plastic up vs pc3 plastic	204392_at	2.88357	2.81553	3.24056	4.98522	4.17349	4.1447	3.61219	3.89025	3.91746	4.13329	4.55764	4.48891	0.443023	4.98522	0.6656
13026	203571_s_at	C10orf116	chromosome 10 open reading frame 116	NM_006829	0.000392629	1	0.032754	0.000349016	1	0.0408114	2.40229	Rab25 CDM up vs pc3 CDM	0.00159594	1	0.144775	1.99462	Rab25 plastic up vs pc3 plastic	203571_s_at	9.1357	8.94107	9.1629	10.4799	10.3819	10.1711	8.67243	9.39401	8.53352	9.86559	10.0016	9.72112	0.435793	10.4799	0.660146
35390	226126_at	TBCK	TBC1 domain containing kinase	NM_001163435 /// NM_001163436 /// NM_001163437 /// NM_033115	0.00151956	1	0.056831	0.000349332	1	0.0408114	1.65278	Rab25 CDM up vs pc3 CDM	0.0884911	1	0.62455	1.17852	Rab25 plastic up vs pc3 plastic	226126_at	8.64402	8.27133	8.38629	9.14035	9.12279	9.21317	8.58699	8.481	8.52034	8.51716	8.92897	8.85313	0.101614	9.21317	0.318769
49092	239835_at	KBTBD8	kelch repeat and BTB (POZ) domain containing 8	NM_032505	0.000887694	1	0.0455311	0.000352933	1	0.0410566	-1.71302	Rab25 CDM down vs pc3 CDM	0.0122315	1	0.333424	-1.34006	Rab25 plastic down vs pc3 plastic	239835_at	7.45832	7.66643	7.61703	6.89309	6.5215	6.99757	7.69005	7.49743	7.56186	7.08712	7.07498	7.32036	0.134107	7.69005	0.366206
36709	227446_s_at	C14orf167	chromosome 14 open reading frame 167	NR_023921 /// NR_023922 /// NR_023923 /// NR_023924	0.000381437	1	0.0322623	0.000354173	1	0.0411134	1.63301	Rab25 CDM up vs pc3 CDM	0.000810755	1	0.106532	1.54008	Rab25 plastic up vs pc3 plastic	227446_s_at	6.06457	6.21415	6.42396	6.97449	6.81233	7.03845	6.42125	6.07522	6.12695	6.75429	6.85089	6.88725	0.138066	7.03845	0.371572
38593	229331_at	SPATA18	spermatogenesis associated 18 homolog (rat)	NM_145263	0.00176752	1	0.0602311	0.000355978	1	0.0412353	2.87273	Rab25 CDM up vs pc3 CDM	0.10155	1	0.650151	1.39098	Rab25 plastic up vs pc3 plastic	229331_at	7.21653	6.69903	6.25126	8.03362	8.59716	8.10331	6.94126	6.89	7.21417	7.28194	7.51449	7.67729	0.43372	8.59716	0.658574
31974	222687_s_at	ACER3	alkaline ceramidase 3	NM_018367	0.000458758	1	0.0346615	0.000359775	1	0.0414994	1.75701	Rab25 CDM up vs pc3 CDM	0.0242557	1	0.420882	1.30278	Rab25 plastic up vs pc3 plastic	222687_s_at	8.36275	8.27137	8.61144	9.0867	9.4134	9.18482	8.43753	8.18077	8.06758	8.59535	8.75403	8.48127	0.174846	9.4134	0.418146
44930	235673_at	TAF1B	TATA box binding protein (TBP)-associated factor, RNA polymerase I, B, 63kDa	NM_005680	0.000679923	1	0.0403909	0.000361866	1	0.0416527	-1.70814	Rab25 CDM down vs pc3 CDM	0.00454701	1	0.22629	-1.42461	Rab25 plastic down vs pc3 plastic	235673_at	6.97862	6.74212	6.96826	6.33028	5.99529	6.04614	6.7382	6.94673	7.10699	6.32385	6.57429	6.36208	0.143055	7.10699	0.378226
41955	232693_s_at	FBXO16 /// ZNF395	F-box protein 16 /// zinc finger protein 395	NM_018660 /// NM_172366	0.000583414	1	0.038003	0.000363493	1	0.041752	2.19023	Rab25 CDM up vs pc3 CDM	0.00183495	1	0.153874	1.8353	Rab25 plastic up vs pc3 plastic	232693_s_at	4.52876	4.31993	4.09208	5.28614	5.62739	5.42049	4.46073	4.08071	4.82746	5.27125	5.32597	5.39972	0.319317	5.62739	0.565081
29063	219771_at	TBC1D8B	TBC1 domain family, member 8B (with GRAM domain)	NM_017752 /// NM_198881	0.00221931	1	0.0667154	0.000368373	1	0.04196	2.11647	Rab25 CDM up vs pc3 CDM	0.149562	1	0.71941	1.22524	Rab25 plastic up vs pc3 plastic	219771_at	5.52014	5.4397	5.85416	6.46584	6.78794	6.8052	6.40436	5.88501	5.8485	6.28563	6.50399	6.22744	0.208725	6.8052	0.456864
1695	1554597_at	---	---	---	0.00132886	1	0.0540742	0.000373469	1	0.0423288	-1.66089	Rab25 CDM down vs pc3 CDM	0.0209152	1	0.403364	-1.28114	Rab25 plastic down vs pc3 plastic	1554597_at	6.97659	7.16276	6.86881	6.41646	6.06589	6.32995	6.81341	6.93033	6.9561	6.50949	6.38248	6.73558	0.109378	7.16276	0.330723
31035	221747_at	TNS1	tensin 1	NM_022648	0.000831151	1	0.0439737	0.000373933	1	0.0423288	2.50888	Rab25 CDM up vs pc3 CDM	0.0278285	1	0.436264	1.52237	Rab25 plastic up vs pc3 plastic	221747_at	6.52362	6.114	5.71505	7.42747	7.38252	7.52381	6.51881	7.12566	7.18721	7.58636	7.55377	7.5105	0.405232	7.58636	0.636579
37992	228730_s_at	SCRN2	secernin 2	NM_001145023 /// NM_138355	0.00196988	1	0.0628006	0.000375667	1	0.0424372	1.72599	Rab25 CDM up vs pc3 CDM	0.141268	1	0.709067	1.164	Rab25 plastic up vs pc3 plastic	228730_s_at	8.72631	8.77252	8.35935	9.45375	9.44103	9.32567	8.71172	8.74691	8.89069	8.91973	8.84907	9.23778	0.114706	9.45375	0.338683
35177	225912_at	TP53INP1	tumor protein p53 inducible nuclear protein 1	NM_001135733 /// NM_033285	0.000365694	1	0.0314618	0.000378005	1	0.0425706	3.06297	Rab25 CDM up vs pc3 CDM	0.160594	1	0.731416	1.34358	Rab25 plastic up vs pc3 plastic	225912_at	7.8072	7.68283	7.02109	9.19468	9.4401	8.72114	6.70127	7.26412	7.29915	7.52165	7.33514	7.68601	0.741398	9.4401	0.861044
36258	226995_at	LOC642852	hypothetical LOC642852	NR_026943	0.000453538	1	0.0345836	0.000379907	1	0.0425706	1.58848	Rab25 CDM up vs pc3 CDM	0.332582	1	0.863476	1.0849	Rab25 plastic up vs pc3 plastic	226995_at	8.31183	7.99016	8.2237	8.88443	8.95672	8.68749	8.03731	8.05574	8.06198	8.00546	8.35431	8.14795	0.120178	8.95672	0.346666
38215	228953_at	WHAMM	WAS protein homolog associated with actin, golgi membranes and microtubules	NM_001080435	0.000716085	1	0.041256	0.000380741	1	0.0425706	1.96851	Rab25 CDM up vs pc3 CDM	0.00517721	1	0.236251	1.55351	Rab25 plastic up vs pc3 plastic	228953_at	8.02673	7.79664	7.8853	8.84247	9.04803	8.74949	8.00988	7.51409	8.02336	8.23755	8.59089	8.62548	0.229408	9.04803	0.478965
10459	201003_x_at	RNPEP /// TMEM189 /// TMEM189-UBE2V1 /// UBE2V1	arginyl aminopeptidase (aminopeptidase B) /// transmembrane protein 189 /// TMEM	NM_001032288 /// NM_001162505 /// NM_003349 /// NM_020216 /// NM_021988 /// NM_0	0.000790868	1	0.04309	0.00038234	1	0.0426122	1.51684	Rab25 CDM up vs pc3 CDM	0.00474013	1	0.229592	1.3173	Rab25 plastic up vs pc3 plastic	201003_x_at	9.61482	9.47453	9.26872	10.0679	10.1152	9.97819	9.39578	9.39422	9.59056	9.74594	9.83593	9.99144	0.0847575	10.1152	0.291131
22544	213234_at	KIAA1467	KIAA1467	NM_020853	0.000937104	1	0.046894	0.00038423	1	0.0426122	-1.58698	Rab25 CDM down vs pc3 CDM	0.0289053	1	0.442812	-1.2336	Rab25 plastic down vs pc3 plastic	213234_at	6.11917	6.12816	6.10748	5.49405	5.16883	5.69307	6.06732	6.22513	6.16434	5.89136	5.83949	5.8173	0.0999027	6.22513	0.316074
28818	219526_at	C14orf169	chromosome 14 open reading frame 169	NM_024644	0.000175897	1	0.0221777	0.000388895	1	0.0427739	1.75941	Rab25 CDM up vs pc3 CDM	0.000183984	1	0.0536345	1.88004	Rab25 plastic up vs pc3 plastic	219526_at	7.90531	7.66972	7.74256	8.68235	8.3503	8.73022	7.87523	7.73435	7.93775	8.50625	8.86269	8.91069	0.229212	8.91069	0.47876
11187	201731_s_at	TPR	translocated promoter region (to activated MET oncogene)	NM_003292	5.83923e-05	1	0.0138208	0.000391002	1	0.0427739	1.58964	Rab25 CDM up vs pc3 CDM	6.56954e-05	1	0.0320705	1.82325	Rab25 plastic up vs pc3 plastic	201731_s_at	9.99157	9.7268	9.61223	10.257	10.6038	10.4759	9.93864	9.94973	10.0781	10.8793	10.9054	10.7813	0.204064	10.9054	0.451735
32996	223712_at	PCBD2	pterin-4 alpha-carbinolamine dehydratase/dimerization cofactor of hepatocyte nuc	NM_032151	0.00284947	1	0.0739161	0.00039176	1	0.0427739	1.93657	Rab25 CDM up vs pc3 CDM	0.734552	1	0.970772	1.04061	Rab25 plastic up vs pc3 plastic	223712_at	6.55455	6.25205	6.21057	7.42121	7.12158	7.33488	6.75758	6.68948	7.12912	6.67316	7.00316	7.07216	0.155011	7.42121	0.393714
34192	224926_at	EXOC4	exocyst complex component 4	NM_001037126 /// NM_021807	0.00123159	1	0.0528964	0.000393257	1	0.0427739	1.58707	Rab25 CDM up vs pc3 CDM	0.0161148	1	0.362583	1.27232	Rab25 plastic up vs pc3 plastic	224926_at	8.34309	8.05051	8.06519	8.92615	8.73141	8.80033	8.27151	8.39074	8.5673	8.59863	8.85973	8.81356	0.0938756	8.92615	0.306391
18777	209356_x_at	EFEMP2	EGF-containing fibulin-like extracellular matrix protein 2	NM_016938	0.0011786	1	0.0519676	0.00039602	1	0.0427739	3.01882	Rab25 CDM up vs pc3 CDM	0.0101179	1	0.310838	1.88793	Rab25 plastic up vs pc3 plastic	209356_x_at	8.51445	8.38021	8.2279	10.0807	10.3272	9.49662	8.26808	9.18711	8.46634	9.67698	9.55129	9.44368	0.544343	10.3272	0.737796
11915	202459_s_at	LPIN2	lipin 2	NM_014646	0.00247432	1	0.0696778	0.000397963	1	0.0427739	1.67271	Rab25 CDM up vs pc3 CDM	0.192327	1	0.766211	1.13422	Rab25 plastic up vs pc3 plastic	202459_s_at	8.73499	8.68094	8.41486	9.3192	9.55556	9.1826	8.78825	8.88646	9.11842	9.16406	9.04206	9.1321	0.0978321	9.55556	0.312781
34394	225129_at	CPNE2	copine II	NM_152727	0.00166126	1	0.0582808	0.000398477	1	0.0427739	1.6404	Rab25 CDM up vs pc3 CDM	0.110996	1	0.665076	1.16473	Rab25 plastic up vs pc3 plastic	225129_at	8.33708	8.15264	7.91252	8.86886	8.94527	8.73026	8.38401	8.72098	8.54251	8.71059	8.7506	8.84629	0.100281	8.94527	0.316672
30476	221185_s_at	IQCG	IQ motif containing G	NM_001134435 /// NM_032263	0.000164828	1	0.0215946	0.00039901	1	0.0427739	-2.14728	Rab25 CDM down vs pc3 CDM	0.000149836	1	0.0481898	-2.41855	Rab25 plastic down vs pc3 plastic	221185_s_at	9.65654	9.59889	9.74904	8.87022	8.14021	8.6865	9.58732	9.53402	9.81302	8.13515	8.43991	8.53687	0.429621	9.81302	0.655455
23901	214595_at	KCNG1	potassium voltage-gated channel, subfamily G, member 1	NM_002237	0.000966138	1	0.0475032	0.000399402	1	0.0427739	-2.20686	Rab25 CDM down vs pc3 CDM	0.00628344	1	0.257869	-1.64902	Rab25 plastic down vs pc3 plastic	214595_at	6.96455	7.32689	7.24838	6.36392	5.61245	6.13747	7.05319	7.02006	7.1848	6.28665	6.21746	6.58912	0.294642	7.32689	0.542809
20002	210609_s_at	TP53I3	tumor protein p53 inducible protein 3	NM_004881 /// NM_147184	6.78074e-05	1	0.0152297	0.000399771	1	0.0427739	2.04607	Rab25 CDM up vs pc3 CDM	0.000306748	1	0.0668185	2.10637	Rab25 plastic up vs pc3 plastic	210609_s_at	8.22799	8.57583	8.2539	9.51178	9.49516	9.14935	7.68239	7.39567	7.80959	8.64903	8.48072	8.98218	0.471998	9.51178	0.687021
10818	201362_at	IVNS1ABP	influenza virus NS1A binding protein	NM_006469	0.000984458	1	0.0479726	0.000401659	1	0.0427779	1.90213	Rab25 CDM up vs pc3 CDM	0.01981	1	0.395963	1.379	Rab25 plastic up vs pc3 plastic	201362_at	8.25867	8.44566	7.94659	9.06717	9.33595	9.03064	8.61489	8.88559	8.64505	9.31481	8.95012	9.27148	0.193806	9.33595	0.440234
23289	213982_s_at	RABGAP1L	RAB GTPase activating protein 1-like	NM_001035230 /// NM_014857	0.000658773	1	0.0398434	0.000403245	1	0.0427779	1.86753	Rab25 CDM up vs pc3 CDM	0.00578755	1	0.248627	1.49393	Rab25 plastic up vs pc3 plastic	213982_s_at	8.86574	8.66551	8.75192	9.7513	9.37616	9.85911	9.26823	9.05424	9.25653	9.50308	9.86766	9.94559	0.20278	9.94559	0.450311
12609	203153_at	IFIT1	interferon-induced protein with tetratricopeptide repeats 1	NM_001548	0.00151965	1	0.056831	0.000404172	1	0.0427779	2.50722	Rab25 CDM up vs pc3 CDM	0.416154	1	0.898193	1.14549	Rab25 plastic up vs pc3 plastic	203153_at	3.4211	3.05961	3.37621	4.47803	4.96947	4.38769	3.59997	2.98984	3.63594	3.41141	3.83058	3.57166	0.355328	4.96947	0.596094
21647	212334_at	GNS	glucosamine (N-acetyl)-6-sulfatase	NM_002076	0.00134194	1	0.0542204	0.000405727	1	0.0427779	1.62875	Rab25 CDM up vs pc3 CDM	0.426081	1	0.901448	1.07309	Rab25 plastic up vs pc3 plastic	212334_at	10.9574	10.5209	10.5756	11.3131	11.4034	11.4487	11.1815	11.2421	11.3125	11.2136	11.5108	11.317	0.103418	11.5108	0.321587
37741	228479_at	---	---	---	0.000193046	1	0.0227949	0.000408111	1	0.0427779	1.89023	Rab25 CDM up vs pc3 CDM	0.000358987	1	0.0713732	1.91388	Rab25 plastic up vs pc3 plastic	228479_at	8.94423	8.7259	8.93585	10.0216	9.45079	9.88928	9.00944	9.17793	9.32574	9.95922	10.2503	10.1131	0.288514	10.2503	0.537135
21621	212308_at	CLASP2	cytoplasmic linker associated protein 2	NM_015097	0.000654479	1	0.0397155	0.00040864	1	0.0427779	1.90166	Rab25 CDM up vs pc3 CDM	0.179211	1	0.751577	-1.17744	Rab25 plastic down vs pc3 plastic	212308_at	4.9584	4.41372	4.42475	5.40741	5.53445	5.63678	5.51161	5.76825	5.70504	5.33536	5.61122	5.33137	0.21593	5.76825	0.464683
13306	203851_at	IGFBP6	insulin-like growth factor binding protein 6	NM_002178	0.000553478	1	0.0371309	0.000408984	1	0.0427779	2.18474	Rab25 CDM up vs pc3 CDM	0.00272015	1	0.183837	1.77946	Rab25 plastic up vs pc3 plastic	203851_at	9.67919	9.39583	9.6664	10.7068	10.9255	10.4915	9.49242	9.74818	9.05049	10.1022	10.4464	10.2368	0.333186	10.9255	0.577223
22463	213152_s_at	SFRS2B	splicing factor, arginine/serine-rich 2B	NM_032102	0.00110757	1	0.0507327	0.000415294	1	0.0431516	1.85517	Rab25 CDM up vs pc3 CDM	0.0149225	1	0.354146	1.3914	Rab25 plastic up vs pc3 plastic	213152_s_at	9.1952	8.65491	8.66752	9.60638	9.81707	9.76884	9.19073	9.27599	9.25316	9.53412	9.9008	9.71457	0.175512	9.9008	0.418941
1279	1554018_at	GPNMB	glycoprotein (transmembrane) nmb	NM_001005340 /// NM_002510	0.000712691	1	0.0412404	0.000421238	1	0.0436197	2.15998	Rab25 CDM up vs pc3 CDM	0.13546	1	0.700723	1.24824	Rab25 plastic up vs pc3 plastic	1554018_at	5.48708	5.2596	5.24391	6.29591	6.82995	6.19779	5.36707	4.91021	5.24113	5.28685	5.56329	5.62795	0.30617	6.82995	0.553326
37971	228709_at	TPR	translocated promoter region (to activated MET oncogene)	NM_003292	0.000127586	1	0.01927	0.000425156	1	0.0437766	2.14943	Rab25 CDM up vs pc3 CDM	0.000689624	1	0.0982042	2.03479	Rab25 plastic up vs pc3 plastic	228709_at	4.12512	3.89569	3.71564	4.77238	5.17046	5.10547	4.50952	4.98685	4.33953	5.77005	5.65331	5.48718	0.468425	5.77005	0.684416
14721	205266_at	LIF	leukemia inhibitory factor (cholinergic differentiation factor)	NM_002309	0.00047062	1	0.0348771	0.000428836	1	0.043855	1.89074	Rab25 CDM up vs pc3 CDM	0.527835	1	0.930755	1.07584	Rab25 plastic up vs pc3 plastic	205266_at	6.22465	6.36043	6.22344	7.15356	7.54363	6.86819	6.15802	5.92395	6.22883	6.2344	6.11814	6.27465	0.233968	7.54363	0.483703
37970	228708_at	RAB27B	RAB27B, member RAS oncogene family	NM_004163	0.00040045	1	0.0328255	0.000433749	1	0.0440803	2.19545	Rab25 CDM up vs pc3 CDM	0.895912	1	0.989617	-1.01867	Rab25 plastic down vs pc3 plastic	228708_at	7.55304	7.4108	7.24775	8.41565	8.84038	8.3591	7.36897	6.84729	7.47876	7.04124	7.19805	7.37566	0.372778	8.84038	0.610556
10503	201047_x_at	RAB6A	RAB6A, member RAS oncogene family	NM_002869 /// NM_198896	0.00117069	1	0.0518697	0.000443013	1	0.0447158	1.52696	Rab25 CDM up vs pc3 CDM	0.0181113	1	0.379691	1.2449	Rab25 plastic up vs pc3 plastic	201047_x_at	11.1974	10.8573	10.929	11.5826	11.7275	11.5056	10.8832	11.0451	11.0561	11.2422	11.4481	11.2422	0.0827966	11.7275	0.287744
32689	223404_s_at	C1orf25	chromosome 1 open reading frame 25	NM_030934	0.000752634	1	0.0420386	0.000443142	1	0.0447158	2.08538	Rab25 CDM up vs pc3 CDM	0.00614393	1	0.255193	1.60605	Rab25 plastic up vs pc3 plastic	223404_s_at	7.08208	7.00202	6.87047	7.73705	8.42687	7.97159	7.11518	6.59112	6.90859	7.52249	7.53798	7.60497	0.279292	8.42687	0.528481
48551	239294_at	---	---	---	0.00146009	1	0.0559429	0.000443824	1	0.0447158	2.8591	Rab25 CDM up vs pc3 CDM	0.137963	1	0.703518	1.35343	Rab25 plastic up vs pc3 plastic	239294_at	5.87241	5.58147	5.0947	6.82489	6.81308	7.45729	5.53238	5.25411	5.89824	5.87805	5.93292	6.18363	0.482365	7.45729	0.694525
27824	218531_at	TMEM134	transmembrane protein 134	NM_001078650 /// NM_001078651 /// NM_025124	0.000852109	1	0.0445828	0.000443911	1	0.0447158	1.82566	Rab25 CDM up vs pc3 CDM	0.00336326	1	0.199318	1.54205	Rab25 plastic up vs pc3 plastic	218531_at	6.14613	5.75306	5.94342	6.88437	6.71477	6.84873	5.9767	6.27607	5.83929	6.44252	6.85002	6.67408	0.181631	6.88437	0.426182
35770	226506_at	THSD4	thrombospondin, type I, domain containing 4	NM_024817	0.00236808	1	0.0686624	0.000444838	1	0.0447158	5.19724	Rab25 CDM up vs pc3 CDM	0.125625	1	0.687953	1.637	Rab25 plastic up vs pc3 plastic	226506_at	6.67313	5.79318	5.46705	8.40206	8.71776	7.94678	6.52246	7.84994	6.90869	7.63411	7.98935	7.79078	1.05029	8.71776	1.02483
34393	225128_at	KDELC2	KDEL (Lys-Asp-Glu-Leu) containing 2	NM_153705	0.00112804	1	0.0510849	0.000446639	1	0.0448073	1.75447	Rab25 CDM up vs pc3 CDM	0.0295371	1	0.446673	1.29702	Rab25 plastic up vs pc3 plastic	225128_at	10.3977	10.0641	10.023	10.8267	11.2388	10.8524	10.5326	10.7676	10.5858	11.0098	11.1014	10.9004	0.147794	11.2388	0.38444
14469	205014_at	FGFBP1	fibroblast growth factor binding protein 1	NM_005130	8.04889e-06	0.440073	0.00444518	0.000455442	1	0.0453054	3.47929	Rab25 CDM up vs pc3 CDM	3.04484e-06	0.166476	0.00537021	12.2733	Rab25 plastic up vs pc3 plastic	205014_at	5.51119	5.10402	5.47078	7.56226	7.11046	6.80965	5.44313	5.02897	5.5249	8.28833	9.20777	9.35327	2.54544	9.35327	1.59544
37884	228622_s_at	DNAJC4	DnaJ (Hsp40) homolog, subfamily C, member 4	NM_005528	0.00211304	1	0.0651611	0.000456485	1	0.0453054	1.89358	Rab25 CDM up vs pc3 CDM	0.0590863	1	0.559931	1.27952	Rab25 plastic up vs pc3 plastic	228622_s_at	7.37975	7.0971	7.33397	8.18678	8.28979	8.0976	7.40069	7.80932	7.18708	7.78144	7.99448	7.68799	0.163551	8.28979	0.404415
1704	1554609_at	---	---	---	0.00104059	1	0.0494366	0.000462742	1	0.0456588	1.96766	Rab25 CDM up vs pc3 CDM	0.414127	1	0.896801	1.10801	Rab25 plastic up vs pc3 plastic	1554609_at	4.5365	4.15182	4.4659	5.34653	5.13625	5.60089	4.47063	4.37264	4.19614	4.2332	4.72736	4.52275	0.221055	5.60089	0.470165
27752	218459_at	TOR3A	torsin family 3, member A	NM_022371	0.000232348	1	0.0251557	0.000463956	1	0.0456588	1.78495	Rab25 CDM up vs pc3 CDM	0.00118925	1	0.125768	1.64866	Rab25 plastic up vs pc3 plastic	218459_at	7.66977	7.6688	7.49047	8.59656	8.25424	8.48589	8.04876	7.89379	8.30648	8.62747	8.74518	9.04026	0.237037	9.04026	0.486865
37988	228726_at	---	---	---	0.00149769	1	0.056626	0.000467798	1	0.0457084	2.0521	Rab25 CDM up vs pc3 CDM	0.041202	1	0.498221	1.36046	Rab25 plastic up vs pc3 plastic	228726_at	6.84973	6.91533	6.9259	7.94832	7.74741	8.10653	7.23784	6.64154	6.92948	7.11185	7.36204	7.66726	0.228041	8.10653	0.477536
11616	202160_at	CREBBP	CREB binding protein	NM_001079846 /// NM_004380	0.00088251	1	0.0454772	0.000468249	1	0.0457084	-1.59898	Rab25 CDM down vs pc3 CDM	0.00334375	1	0.199242	-1.40611	Rab25 plastic down vs pc3 plastic	202160_at	10.3151	10.118	10.1116	9.53102	9.29285	9.68938	10.0758	9.96115	10.1457	9.39414	9.63274	9.68065	0.111247	10.3151	0.333538
36524	227261_at	KLF12	Kruppel-like factor 12	NM_007249	0.00339939	1	0.0797348	0.000470906	1	0.0457823	1.55835	Rab25 CDM up vs pc3 CDM	0.889922	1	0.989346	1.01124	Rab25 plastic up vs pc3 plastic	227261_at	8.66304	8.60922	8.40529	9.14902	9.23057	9.21802	8.86463	8.60221	8.98478	8.73224	8.7833	8.98447	0.0705909	9.23057	0.265689
21721	212408_at	TOR1AIP1	torsin A interacting protein 1	NM_015602	0.00114514	1	0.0515312	0.00047143	1	0.0457823	1.62496	Rab25 CDM up vs pc3 CDM	0.00815519	1	0.286374	1.34882	Rab25 plastic up vs pc3 plastic	212408_at	11.2164	10.9676	10.9029	11.6816	11.956	11.5505	11.1148	11.3649	11.3064	11.7013	11.7551	11.6248	0.111623	11.956	0.3341
11801	202345_s_at	FABP5	fatty acid binding protein 5 (psoriasis-associated)	NM_001444	0.000744918	1	0.0418539	0.0004755	1	0.0459171	-1.58891	Rab25 CDM down vs pc3 CDM	0.00220272	1	0.164231	-1.43651	Rab25 plastic down vs pc3 plastic	202345_s_at	13.9607	14.1247	14.0967	13.359	13.607	13.212	14.0064	14.1665	13.8869	13.6445	13.4334	13.4142	0.113564	14.1665	0.336993
27162	217869_at	HSD17B12	hydroxysteroid (17-beta) dehydrogenase 12	NM_016142	0.000270533	1	0.0272904	0.000476177	1	0.0459171	1.63037	Rab25 CDM up vs pc3 CDM	0.00032494	1	0.0693988	1.67842	Rab25 plastic up vs pc3 plastic	217869_at	10.9358	10.7353	10.7958	11.5845	11.447	11.551	10.7311	10.4702	10.9002	11.2465	11.5346	11.5617	0.163639	11.5845	0.404523
35822	226558_at	LOC389834	ankyrin repeat domain 57 pseudogene	NR_027420 /// XR_078736 /// XR_079088 /// XR_079306	0.000350817	1	0.031003	0.000481276	1	0.0461157	2.27446	Rab25 CDM up vs pc3 CDM	0.000617125	1	0.0930728	2.20546	Rab25 plastic up vs pc3 plastic	226558_at	7.12882	7.58334	7.50474	8.52652	8.61219	8.63477	7.44694	6.69061	7.39215	8.38873	8.13994	8.42427	0.434457	8.63477	0.659134
34651	225386_s_at	HNRPLL	heterogeneous nuclear ribonucleoprotein L-like	NM_001142650 /// NM_138394	0.000499698	1	0.0357605	0.000481611	1	0.0461157	-2.29838	Rab25 CDM down vs pc3 CDM	0.000975221	1	0.11476	-2.10764	Rab25 plastic down vs pc3 plastic	225386_s_at	9.80557	9.33643	9.66279	8.64684	8.05762	8.49848	9.54843	9.59331	9.83399	8.24326	8.84812	8.65747	0.407494	9.83399	0.638353
32089	222802_at	EDN1	endothelin 1	NM_001955	0.00131963	1	0.0540052	0.000484417	1	0.0461916	-2.67304	Rab25 CDM down vs pc3 CDM	0.0109901	1	0.320312	-1.7743	Rab25 plastic down vs pc3 plastic	222802_at	6.83767	6.67261	5.94917	5.12867	4.93988	5.13546	6.12907	6.42692	6.5524	5.37075	5.35608	5.8998	0.445285	6.83767	0.667297
13150	203695_s_at	DFNA5	deafness, autosomal dominant 5	NM_001127453 /// NM_001127454 /// NM_004403	0.0024884	1	0.0698517	0.000484709	1	0.0461916	1.80926	Rab25 CDM up vs pc3 CDM	0.0806625	1	0.609399	1.23365	Rab25 plastic up vs pc3 plastic	203695_s_at	11.243	10.8175	10.9453	11.8664	12.0301	11.6755	11.2271	11.3519	11.1368	11.3028	11.726	11.5958	0.137777	12.0301	0.371183
22338	213027_at	TROVE2	TROVE domain family, member 2	NM_001042369 /// NM_001042370 /// NM_004600	0.000135235	1	0.0198231	0.000485972	1	0.0461916	1.78723	Rab25 CDM up vs pc3 CDM	0.000261114	1	0.0623311	1.89174	Rab25 plastic up vs pc3 plastic	213027_at	9.61542	9.43541	9.38569	10.2357	10.0793	10.6347	9.83479	9.64557	10.0069	10.6874	10.7922	10.7668	0.276842	10.7922	0.526158
18972	209552_at	PAX8	paired box 8	NM_003466 /// NM_013951 /// NM_013952 /// NM_013953 /// NM_013992	0.00123463	1	0.0529402	0.000488317	1	0.0461916	2.41518	Rab25 CDM up vs pc3 CDM	0.0124195	1	0.333515	1.65219	Rab25 plastic up vs pc3 plastic	209552_at	9.73585	9.66958	9.46787	10.5911	11.4878	10.6108	9.67917	9.58126	9.67723	10.531	10.3251	10.2547	0.365156	11.4878	0.604282
14287	204832_s_at	BMPR1A	bone morphogenetic protein receptor, type IA	NM_004329	0.00171913	1	0.059565	0.000495996	1	0.0467795	1.64564	Rab25 CDM up vs pc3 CDM	0.296621	1	0.840594	1.10394	Rab25 plastic up vs pc3 plastic	204832_s_at	7.97364	7.54021	7.568	8.26814	8.53012	8.43954	8.22827	8.24669	8.21127	8.23664	8.52515	8.35242	0.107624	8.53012	0.328061
34901	225636_at	STAT2	signal transducer and activator of transcription 2, 113kDa	NM_005419	0.000889762	1	0.0455859	0.000497711	1	0.0467795	1.76619	Rab25 CDM up vs pc3 CDM	0.0654503	1	0.575219	1.24095	Rab25 plastic up vs pc3 plastic	225636_at	8.30464	8.03891	8.25243	9.17091	8.94958	8.93741	8.05872	7.87505	8.30904	8.15701	8.55212	8.468	0.166117	9.17091	0.407574
48186	238929_at	SFRS2B	splicing factor, arginine/serine-rich 2B	NM_032102	0.002952	1	0.0752106	0.000497783	1	0.0467795	1.77908	Rab25 CDM up vs pc3 CDM	0.230037	1	0.794206	1.14243	Rab25 plastic up vs pc3 plastic	238929_at	6.10251	5.83845	5.77616	6.77185	6.67286	6.7658	6.25534	6.08084	6.62384	6.34496	6.57937	6.61201	0.125528	6.77185	0.3543
36700	227437_at	---	---	---	0.000120608	1	0.0187166	0.000500061	1	0.0468165	-1.57141	Rab25 CDM down vs pc3 CDM	0.00889244	1	0.293511	-1.31833	Rab25 plastic down vs pc3 plastic	227437_at	5.84859	6.12257	6.34962	5.54242	5.39763	5.42455	5.54746	5.3894	5.38111	5.10326	5.02498	4.99361	0.174157	6.34962	0.417321
35748	226484_at	ZBTB47	zinc finger and BTB domain containing 47	NM_145166	0.00278117	1	0.0730206	0.000504853	1	0.0471038	2.17507	Rab25 CDM up vs pc3 CDM	0.38159	1	0.884861	1.13686	Rab25 plastic up vs pc3 plastic	226484_at	5.63848	5.40534	5.75351	6.5223	6.97756	6.66065	6.4398	6.52395	5.89928	6.4791	6.6665	6.27258	0.232893	6.97756	0.482589
19403	209989_at	ZNF268	zinc finger protein 268	NM_003415	0.00108958	1	0.0503227	0.000511317	1	0.0474639	2.52766	Rab25 CDM up vs pc3 CDM	0.00479221	1	0.230204	1.89607	Rab25 plastic up vs pc3 plastic	209989_at	6.74986	6.29278	6.54985	7.87588	7.62273	8.10728	6.90763	6.36197	7.03716	7.32694	7.92998	7.81887	0.422781	8.10728	0.650216
11237	201781_s_at	AIP	aryl hydrocarbon receptor interacting protein	NM_003977	0.000646708	1	0.0395873	0.000513244	1	0.0475621	1.76243	Rab25 CDM up vs pc3 CDM	0.00142353	1	0.136069	1.6198	Rab25 plastic up vs pc3 plastic	201781_s_at	7.78789	7.48565	7.88908	8.68621	8.42372	8.50538	7.81576	7.82267	7.68874	8.21671	8.70676	8.49114	0.180471	8.70676	0.424819
28466	219174_at	IFT74	intraflagellar transport 74 homolog (Chlamydomonas)	NM_001099222 /// NM_001099223 /// NM_001099224 /// NM_025103	0.000746029	1	0.0418539	0.000514575	1	0.0476047	1.78106	Rab25 CDM up vs pc3 CDM	0.0813111	1	0.610085	1.22846	Rab25 plastic up vs pc3 plastic	219174_at	7.57132	7.17251	7.36439	8.14887	8.38845	8.06911	7.32287	7.1627	7.14264	7.24415	7.70315	7.57145	0.18071	8.38845	0.4251
36225	226962_at	ZBTB41	zinc finger and BTB domain containing 41	NM_194314	0.0010141	1	0.0488943	0.00051954	1	0.0476609	2.42546	Rab25 CDM up vs pc3 CDM	0.0100617	1	0.310003	1.70181	Rab25 plastic up vs pc3 plastic	226962_at	7.8099	7.31621	7.46038	8.5991	8.84038	8.98178	7.54323	6.9671	7.77103	8.005	8.40681	8.17077	0.395019	8.98178	0.628505
32048	222761_at	BIVM	basic, immunoglobulin-like variable motif containing	NM_001159596 /// NM_017693	0.00208167	1	0.0647048	0.000523694	1	0.0478013	1.52565	Rab25 CDM up vs pc3 CDM	0.92219	1	0.993107	1.00766	Rab25 plastic up vs pc3 plastic	222761_at	8.73737	8.4984	8.29592	9.10218	9.06768	9.1901	8.87905	9.10206	9.05779	8.9489	9.03614	9.0869	0.0749455	9.1901	0.273762
32765	223480_s_at	MRPL47	mitochondrial ribosomal protein L47	NM_020409 /// NM_177988	0.00085356	1	0.0446161	0.00052516	1	0.0478552	-1.56902	Rab25 CDM down vs pc3 CDM	0.00543461	1	0.242363	-1.35651	Rab25 plastic down vs pc3 plastic	223480_s_at	13.529	13.8165	13.8912	13.2309	12.8959	13.1603	13.5436	13.3605	13.4967	13.0318	12.9561	13.0932	0.107024	13.8912	0.327145
34582	225317_at	ACBD6	acyl-Coenzyme A binding domain containing 6	NM_032360	0.00058441	1	0.038003	0.000532853	1	0.0482347	1.58423	Rab25 CDM up vs pc3 CDM	0.00117092	1	0.124563	1.50161	Rab25 plastic up vs pc3 plastic	225317_at	9.89031	9.81729	9.61926	10.6078	10.3267	10.3837	9.69716	9.90852	10.014	10.3527	10.4181	10.6084	0.123471	10.6084	0.351384
11254	201798_s_at	MYOF	myoferlin	NM_013451 /// NM_133337	0.00102152	1	0.0490788	0.00053615	1	0.0484232	1.71254	Rab25 CDM up vs pc3 CDM	0.00584754	1	0.249972	1.43386	Rab25 plastic up vs pc3 plastic	201798_s_at	11.8319	11.4789	11.4796	12.3293	12.4701	12.3194	11.5979	11.3782	11.7357	11.8718	12.2084	12.1913	0.146772	12.4701	0.383108
34489	225224_at	C20orf112	chromosome 20 open reading frame 112	NM_080616	0.00229545	1	0.0680546	0.000538416	1	0.0484884	1.60997	Rab25 CDM up vs pc3 CDM	0.0417551	1	0.500189	1.23075	Rab25 plastic up vs pc3 plastic	225224_at	10.3282	10.1797	10.0887	11.0127	10.9432	10.7018	10.1737	10.591	10.2978	10.578	10.6728	10.7103	0.0936961	11.0127	0.306098
27310	218017_s_at	HGSNAT	heparan-alpha-glucosaminide N-acetyltransferase	NM_152419	0.00160502	1	0.0577863	0.000539855	1	0.0484884	2.29041	Rab25 CDM up vs pc3 CDM	0.0128931	1	0.338173	1.6088	Rab25 plastic up vs pc3 plastic	218017_s_at	7.30303	6.86803	7.0034	8.29188	8.43317	8.03623	7.26435	7.82748	7.06416	7.9093	8.26144	8.04321	0.311121	8.43317	0.557782
19311	209897_s_at	SLIT2	slit homolog 2 (Drosophila)	NM_004787	0.00128857	1	0.0532924	0.000540382	1	0.0484884	-3.36023	Rab25 CDM down vs pc3 CDM	0.00697353	1	0.270326	-2.19509	Rab25 plastic down vs pc3 plastic	209897_s_at	6.31379	5.84348	5.65551	4.48094	3.59336	4.4928	5.24085	5.48024	5.83982	3.99736	4.48014	4.68056	0.703928	6.31379	0.839004
32883	223599_at	TRIM6	tripartite motif-containing 6	NM_001003818 /// NM_058166	0.000163335	1	0.0214671	0.000549905	1	0.0491583	-2.1309	Rab25 CDM down vs pc3 CDM	0.000126929	1	0.0444862	-2.56089	Rab25 plastic down vs pc3 plastic	223599_at	8.93702	8.55366	8.90555	7.98073	7.78444	7.35667	9.00179	9.14403	9.20937	7.46663	8.00683	7.81179	0.465372	9.20937	0.682182
42515	233255_s_at	BIVM	basic, immunoglobulin-like variable motif containing	NM_001159596 /// NM_017693	0.00348557	1	0.0805466	0.000551148	1	0.0491583	1.50821	Rab25 CDM up vs pc3 CDM	0.799828	1	0.979837	1.01966	Rab25 plastic up vs pc3 plastic	233255_s_at	9.20081	8.99869	8.87442	9.44126	9.79571	9.61547	9.47146	9.4308	9.3116	9.36591	9.45865	9.47355	0.0631507	9.79571	0.251298
23213	213906_at	MYBL1	v-myb myeloblastosis viral oncogene homolog (avian)-like 1	NM_001080416 /// NM_001144755	0.000725266	1	0.0415224	0.000555944	1	0.049175	-1.95299	Rab25 CDM down vs pc3 CDM	0.00961051	1	0.304259	-1.50626	Rab25 plastic down vs pc3 plastic	213906_at	10.9692	10.5983	10.5645	9.86281	9.81718	9.55495	10.7172	11.2451	10.7926	10.1521	10.4397	10.3902	0.250646	11.2451	0.500646
51671	242414_at	QPRT	quinolinate phosphoribosyltransferase	NM_014298	0.00108975	1	0.0503227	0.000570361	1	0.049736	1.63253	Rab25 CDM up vs pc3 CDM	0.0110728	1	0.321117	1.33997	Rab25 plastic up vs pc3 plastic	242414_at	10.1087	9.69599	9.90568	10.6228	10.58	10.6289	10.2173	10.3981	10.1425	10.4927	10.8823	10.6495	0.122143	10.8823	0.34949
37112	227850_x_at	CDC42EP5	CDC42 effector protein (Rho GTPase binding) 5	NM_145057	0.000412204	1	0.0332408	0.000571921	1	0.0497741	4.10668	Rab25 CDM up vs pc3 CDM	0.000537483	1	0.0862118	4.16275	Rab25 plastic up vs pc3 plastic	227850_x_at	4.30292	4.01687	4.77818	6.74242	6.93683	5.53264	4.1356	4.2555	4.22449	6.05694	6.61185	6.11941	1.29951	6.93683	1.13996
18960	209539_at	ARHGEF6	Rac/Cdc42 guanine nucleotide exchange factor (GEF) 6	NM_004840	0.00398615	1	0.0848026	0.000573788	1	0.0497741	2.6777	Rab25 CDM up vs pc3 CDM	0.415021	1	0.897565	-1.16642	Rab25 plastic down vs pc3 plastic	209539_at	5.87901	5.12663	5.23379	6.94481	6.59895	6.95866	6.08918	6.5153	6.13197	5.60316	6.3099	6.15711	0.354929	6.95866	0.595759
37203	227941_at	LOC339803	hypothetical protein LOC339803	XM_002342218 /// XM_002345521 /// XM_002348195	0.000327045	1	0.0296958	0.000574506	1	0.0497741	-1.92597	Rab25 CDM down vs pc3 CDM	0.00702297	1	0.271173	-1.53514	Rab25 plastic down vs pc3 plastic	227941_at	8.77877	9.18454	9.2173	8.01573	8.17128	8.15685	8.66288	8.04886	8.2478	7.73878	7.57714	7.78852	0.297047	9.2173	0.54502
40131	230869_at	FAM155A	family with sequence similarity 155, member A	NM_001080396	0.00215907	1	0.0656805	0.000575349	1	0.0497741	1.8913	Rab25 CDM up vs pc3 CDM	0.622707	1	0.95183	1.0611	Rab25 plastic up vs pc3 plastic	230869_at	6.39639	6.0229	5.81915	6.83014	7.10381	7.06263	6.90104	6.85893	6.67618	6.66044	6.9542	7.07821	0.173945	7.10381	0.417068
31525	222238_s_at	POLM	polymerase (DNA directed), mu	NM_013284	0.00166636	1	0.0584025	0.000579357	1	0.0498987	1.60437	Rab25 CDM up vs pc3 CDM	0.0123509	1	0.333424	1.31871	Rab25 plastic up vs pc3 plastic	222238_s_at	9.49574	9.37688	9.09844	10.0031	10.0809	9.93307	9.27197	9.62772	9.62416	9.97357	9.85388	9.89379	0.102475	10.0809	0.320117
11916	202460_s_at	LPIN2	lipin 2	NM_014646	0.00240799	1	0.0690302	0.000580032	1	0.0498987	1.68226	Rab25 CDM up vs pc3 CDM	0.0545953	1	0.547901	1.23752	Rab25 plastic up vs pc3 plastic	202460_s_at	9.09057	8.92791	8.7188	9.69898	9.5918	9.6977	8.97465	8.84991	9.26638	9.17913	9.32228	9.51189	0.112978	9.69898	0.336123
30852	221561_at	SOAT1	sterol O-acyltransferase 1	NM_003101	0.000626344	1	0.0389594	0.000580441	1	0.0498987	1.7581	Rab25 CDM up vs pc3 CDM	0.00126504	1	0.129282	1.64687	Rab25 plastic up vs pc3 plastic	221561_at	9.40617	9.01596	9.05943	9.93919	9.81612	10.1683	9.28972	9.15651	9.45479	9.8204	10.1646	10.0752	0.187319	10.1683	0.432804
36497	227234_at	LOC100132815	Hypothetical protein LOC100132815	XM_001720961 /// XM_001726067 /// XM_001726889	0.000381778	1	0.0322623	0.000582453	1	0.0499931	3.49525	Rab25 CDM up vs pc3 CDM	0.000611135	1	0.0930728	3.46304	Rab25 plastic up vs pc3 plastic	227234_at	4.83744	4.91114	5.32577	6.91671	6.15041	7.42342	5.63604	4.98077	5.69895	7.13399	7.34427	7.21362	1.04569	7.42342	1.02259
13504	204049_s_at	PHACTR2	phosphatase and actin regulator 2	NM_001100164 /// NM_001100165 /// NM_001100166 /// NM_014721	0.000503641	1	0.0359955	0.000583877	1	0.0500368	1.779	Rab25 CDM up vs pc3 CDM	0.000809871	1	0.106532	1.72879	Rab25 plastic up vs pc3 plastic	204049_s_at	10.7831	10.6392	10.792	11.6266	11.2165	11.8644	10.8667	10.7414	10.952	11.5273	11.742	11.6601	0.206721	11.8644	0.454666
26789	217496_s_at	IDE	insulin-degrading enzyme	NM_004969	0.00120693	1	0.0524926	0.000595022	1	0.0507779	1.58064	Rab25 CDM up vs pc3 CDM	0.00519818	1	0.236251	1.37511	Rab25 plastic up vs pc3 plastic	217496_s_at	8.56341	8.19699	8.39886	8.88748	9.08329	9.17001	8.63507	8.49256	8.51529	8.90221	9.19662	8.92273	0.105206	9.19662	0.324355
13719	204264_at	CPT2	carnitine palmitoyltransferase 2	NM_000098	0.003847	1	0.0836986	0.000602746	1	0.0511532	1.95499	Rab25 CDM up vs pc3 CDM	0.33054	1	0.862834	-1.13568	Rab25 plastic down vs pc3 plastic	204264_at	6.55151	6.25143	5.94058	7.26766	7.15968	7.21766	6.83443	6.85807	7.03813	6.44611	6.72306	7.0108	0.168464	7.26766	0.410444
22758	213449_at	POP1	processing of precursor 1, ribonuclease P/MRP subunit (S. cerevisiae)	NM_001145860 /// NM_001145861 /// NM_015029	0.0001127	1	0.0182845	0.000608481	1	0.0513043	-1.50612	Rab25 CDM down vs pc3 CDM	0.0124783	1	0.333781	-1.2725	Rab25 plastic down vs pc3 plastic	213449_at	10.0816	10.0441	10.0931	9.56371	9.22716	9.65541	10.4269	10.389	10.6384	10.1047	10.1659	10.1407	0.154507	10.6384	0.393074
14418	204963_at	SSPN	sarcospan (Kras oncogene-associated gene)	NM_001135823 /// NM_005086	0.00261587	1	0.0709472	0.000608782	1	0.0513043	2.40875	Rab25 CDM up vs pc3 CDM	0.388989	1	0.88813	1.15827	Rab25 plastic up vs pc3 plastic	204963_at	2.69664	2.0997	2.66627	3.65321	3.51071	4.10355	2.7027	2.61892	2.63279	2.70572	3.25128	2.63333	0.320736	4.10355	0.566335
18421	208999_at	2008-09-01	septin 8	NM_001098811 /// NM_001098812 /// NM_001098813 /// NM_015146	0.00088656	1	0.0455311	0.000616142	1	0.05151	1.55682	Rab25 CDM up vs pc3 CDM	0.10952	1	0.662591	1.15776	Rab25 plastic up vs pc3 plastic	208999_at	10.5442	10.2873	10.2611	11.1452	10.8681	10.9951	10.7505	10.9964	10.9945	10.9661	11.202	11.2073	0.107519	11.2073	0.327901
52322	243065_at	---	---	---	0.00210662	1	0.0650579	0.000621181	1	0.051852	1.51068	Rab25 CDM up vs pc3 CDM	0.470766	1	0.915401	1.05917	Rab25 plastic up vs pc3 plastic	243065_at	2.94546	2.70704	2.96195	3.63186	3.36626	3.40192	3.25286	3.38326	3.39617	3.27911	3.59147	3.4105	0.07512	3.63186	0.27408
45552	236295_s_at	NLRC3	NLR family, CARD domain containing 3	NM_178844	0.00301308	1	0.0758823	0.000625287	1	0.0521152	5.16313	Rab25 CDM up vs pc3 CDM	0.256573	1	0.814028	1.44706	Rab25 plastic up vs pc3 plastic	236295_s_at	2.29756	1.70301	2.85577	5.30519	3.95184	4.70405	2.32046	2.80882	2.89281	2.89711	3.78959	2.93475	1.08759	5.30519	1.04288
27619	218326_s_at	LGR4	leucine-rich repeat-containing G protein-coupled receptor 4	NM_018490	0.0040675	1	0.0853393	0.000628527	1	0.052226	2.13228	Rab25 CDM up vs pc3 CDM	0.415546	1	0.897962	1.12736	Rab25 plastic up vs pc3 plastic	218326_s_at	7.57489	7.0041	7.00175	8.13179	8.58257	8.14358	7.72815	7.60935	7.96528	7.75287	8.13003	7.93874	0.214635	8.58257	0.463287
41097	231835_at	C1orf93	chromosome 1 open reading frame 93	NM_152371	0.00279255	1	0.0731495	0.000635849	1	0.0523246	1.54441	Rab25 CDM up vs pc3 CDM	0.0787912	1	0.605724	1.17551	Rab25 plastic up vs pc3 plastic	231835_at	8.69782	8.37149	8.2614	9.02938	9.07106	9.11143	8.59505	8.72068	8.89119	8.89652	9.04101	8.96926	0.078148	9.11143	0.27955
13335	203880_at	COX17	COX17 cytochrome c oxidase assembly homolog (S. cerevisiae)	NM_005694	0.000454789	1	0.0345836	0.000635947	1	0.0523246	-2.21776	Rab25 CDM down vs pc3 CDM	0.00286716	1	0.187514	-1.86405	Rab25 plastic down vs pc3 plastic	203880_at	11.1384	11.7763	11.8421	10.5773	10.3418	10.3904	11.0498	10.628	11.1076	10.215	9.83939	10.0357	0.416419	11.8421	0.645306
54515	56256_at	SIDT2	SID1 transmembrane family, member 2	NM_001040455	0.00221295	1	0.066629	0.000641755	1	0.0524484	2.36546	Rab25 CDM up vs pc3 CDM	0.0215819	1	0.405914	1.57372	Rab25 plastic up vs pc3 plastic	56256_at	7.62812	7.03398	7.32352	8.82531	8.37744	8.50923	7.37352	7.95087	7.55726	7.98086	8.57595	8.28737	0.326355	8.82531	0.571275
23746	214439_x_at	BIN1	bridging integrator 1	NM_004305 /// NM_139343 /// NM_139344 /// NM_139345 /// NM_139346 /// NM_139347	0.00275036	1	0.0726281	0.000646516	1	0.0527586	1.56611	Rab25 CDM up vs pc3 CDM	0.156285	1	0.726605	1.13883	Rab25 plastic up vs pc3 plastic	214439_x_at	6.7261	6.93763	6.71688	7.38955	7.64211	7.29051	7.17758	7.03465	7.31804	7.48209	7.22022	7.39061	0.0840039	7.64211	0.289834
36333	227070_at	GLT8D2	glycosyltransferase 8 domain containing 2	NM_031302	0.0032956	1	0.0786842	0.000653889	1	0.052965	3.79962	Rab25 CDM up vs pc3 CDM	0.485217	1	0.918381	1.19869	Rab25 plastic up vs pc3 plastic	227070_at	5.62636	4.8788	4.42124	6.56184	7.3945	6.74763	5.46189	5.07853	5.4947	5.17823	5.70316	5.93809	0.712732	7.3945	0.844235
16236	206782_s_at	DNAJC4	DnaJ (Hsp40) homolog, subfamily C, member 4	NM_005528	0.00193317	1	0.0625421	0.000658175	1	0.0531547	2.58086	Rab25 CDM up vs pc3 CDM	0.0150496	1	0.355476	1.72094	Rab25 plastic up vs pc3 plastic	206782_s_at	2.81344	2.70014	3.08247	4.18692	4.56946	3.94323	2.98538	3.48174	2.65671	3.97856	3.98968	3.50517	0.412883	4.56946	0.64256
18622	209200_at	MEF2C	myocyte enhancer factor 2C	NM_001131005 /// NM_002397	0.00255152	1	0.070555	0.000665529	1	0.0531747	2.21182	Rab25 CDM up vs pc3 CDM	0.812895	1	0.98145	-1.03679	Rab25 plastic down vs pc3 plastic	209200_at	4.51179	4.2549	3.77526	5.3645	5.54134	5.07182	4.1784	4.51169	4.47313	4.17521	4.26137	4.57027	0.270564	5.54134	0.520158
33965	224698_at	ESYT2	extended synaptotagmin-like protein 2	NM_020728	0.00473877	1	0.0910693	0.00067006	1	0.0531747	1.86805	Rab25 CDM up vs pc3 CDM	0.522299	1	0.929369	1.08098	Rab25 plastic up vs pc3 plastic	224698_at	8.35019	7.91765	8.03684	9.03185	9.18861	8.78881	8.30293	8.75805	8.47956	8.55904	8.80976	8.50874	0.143387	9.18861	0.378664
18524	209102_s_at	HBP1	HMG-box transcription factor 1	NM_012257	0.000272947	1	0.0274717	0.000670093	1	0.0531747	1.74809	Rab25 CDM up vs pc3 CDM	0.540095	1	0.933346	1.06883	Rab25 plastic up vs pc3 plastic	209102_s_at	7.84866	7.74548	7.94088	8.73827	8.7499	8.46418	7.73451	7.4291	7.42579	7.32999	7.72536	7.82216	0.236819	8.7499	0.48664
32034	222747_s_at	SCML1	sex comb on midleg-like 1 (Drosophila)	NM_001037535 /// NM_001037536 /// NM_001037540 /// NM_006746	0.00221957	1	0.0667154	0.000675124	1	0.0533416	-1.66009	Rab25 CDM down vs pc3 CDM	0.0927913	1	0.632825	-1.19763	Rab25 plastic down vs pc3 plastic	222747_s_at	7.65613	7.91649	7.94722	7.398	7.05092	6.87713	7.77168	7.83136	7.84956	7.49771	7.48081	7.69354	0.114821	7.94722	0.338852
10062	200606_at	DSP	desmoplakin	NM_001008844 /// NM_004415	0.00032751	1	0.0296958	0.000676485	1	0.053349	3.6555	Rab25 CDM up vs pc3 CDM	0.000447446	1	0.0799481	3.98011	Rab25 plastic up vs pc3 plastic	200606_at	7.72237	7.14374	7.3472	9.28505	9.05685	9.48162	7.9817	7.13303	8.44041	9.38606	10.1052	10.0423	1.2217	10.1052	1.10531
31036	221748_s_at	TNS1	tensin 1	NM_022648	0.00293167	1	0.0751099	0.000677169	1	0.053349	2.71891	Rab25 CDM up vs pc3 CDM	0.237929	1	0.799367	1.2687	Rab25 plastic up vs pc3 plastic	221748_s_at	8.96791	8.30967	8.17071	9.89498	10.1282	9.75419	9.0079	9.87938	9.32658	9.69035	9.92106	9.63249	0.416825	10.1282	0.64562
20163	210774_s_at	NCOA4	nuclear receptor coactivator 4	NM_001145260 /// NM_001145261 /// NM_001145262 /// NM_001145263 /// NM_005437	0.00152598	1	0.0569121	0.000689756	1	0.0538264	1.53333	Rab25 CDM up vs pc3 CDM	0.00833829	1	0.29001	1.3207	Rab25 plastic up vs pc3 plastic	210774_s_at	13.2594	12.865	12.9739	13.6479	13.6241	13.6763	13.1655	13.1733	13.3461	13.4673	13.7974	13.6241	0.0904405	13.7974	0.300733
34670	225405_at	---	---	---	0.0007117	1	0.0412404	0.000690584	1	0.0538264	1.53916	Rab25 CDM up vs pc3 CDM	0.0101929	1	0.311165	1.30959	Rab25 plastic up vs pc3 plastic	225405_at	9.7684	9.51809	9.33228	10.175	10.1869	10.1233	9.7612	9.98676	10.1025	10.2861	10.3608	10.3709	0.111793	10.3709	0.334355
14436	204981_at	SLC22A18	solute carrier family 22, member 18	NM_002555 /// NM_183233	0.000301525	1	0.0286884	0.000690815	1	0.0538264	1.8333	Rab25 CDM up vs pc3 CDM	0.852219	1	0.986072	-1.02206	Rab25 plastic down vs pc3 plastic	204981_at	5.99618	5.78679	5.82328	6.60976	6.88233	6.73749	5.68894	5.90244	5.21713	5.49125	5.65331	5.5695	0.274556	6.88233	0.523981
49105	239848_at	---	---	---	0.000703027	1	0.0410224	0.000695227	1	0.0540705	2.42897	Rab25 CDM up vs pc3 CDM	0.0012041	1	0.126701	2.25558	Rab25 plastic up vs pc3 plastic	239848_at	5.57452	5.66803	5.14191	6.74356	6.53663	6.9453	5.29794	5.40309	6.09173	6.95597	6.56454	6.79275	0.475933	6.95597	0.689879
10888	201432_at	CAT	catalase	NM_001752	0.00277535	1	0.0730138	0.000697933	1	0.0540921	1.80017	Rab25 CDM up vs pc3 CDM	0.0694697	1	0.58373	1.25966	Rab25 plastic up vs pc3 plastic	201432_at	10.4453	10.0807	10.1866	10.9801	11.4229	10.854	10.3269	10.4374	10.2535	10.5824	10.8292	10.6053	0.147402	11.4229	0.38393
33957	224690_at	C20orf108	chromosome 20 open reading frame 108	NM_080821	0.000778262	1	0.0428083	0.000699575	1	0.0541008	1.69964	Rab25 CDM up vs pc3 CDM	0.00626162	1	0.257412	1.44125	Rab25 plastic up vs pc3 plastic	224690_at	9.20703	9.18193	9.13281	9.95706	9.63661	10.2238	9.64165	9.42142	9.73788	10.0353	10.1196	10.228	0.166004	10.228	0.407436
38022	228760_at	SFRS2B	splicing factor, arginine/serine-rich 2B	NM_032102	0.00165337	1	0.058222	0.000703027	1	0.0542017	1.54099	Rab25 CDM up vs pc3 CDM	0.00844437	1	0.290254	1.32517	Rab25 plastic up vs pc3 plastic	228760_at	7.2626	7.18607	7.07753	7.83928	7.71301	7.84548	7.27555	7.02237	7.40147	7.46967	7.62864	7.81962	0.0912308	7.84548	0.302044
19844	210438_x_at	TROVE2	TROVE domain family, member 2	NM_001042369 /// NM_001042370 /// NM_004600	0.000116059	1	0.0185542	0.000703854	1	0.0542017	1.67911	Rab25 CDM up vs pc3 CDM	8.52022e-05	1	0.0369717	2.03087	Rab25 plastic up vs pc3 plastic	210438_x_at	10.486	10.5389	10.3964	11.2026	11.0444	11.4174	10.6913	10.3109	10.7521	11.507	11.5417	11.7719	0.256974	11.7719	0.506926
30867	221577_x_at	GDF15 /// LOC100292463	growth differentiation factor 15 /// similar to growth differentiation factor 15	NM_004864 /// XM_002345162	4.67597e-05	1	0.0123506	0.000709516	1	0.0545608	-4.0065	Rab25 CDM down vs pc3 CDM	5.88978e-05	1	0.0303796	-7.39724	Rab25 plastic down vs pc3 plastic	221577_x_at	8.73479	9.37651	8.98914	7.13782	7.64559	6.31	7.81525	8.35061	8.25884	5.7729	4.91155	5.07929	2.32322	9.37651	1.52421
18033	208607_s_at	SAA1 /// SAA2	serum amyloid A1 /// serum amyloid A2	NM_000331 /// NM_001127380 /// NM_030754 /// NM_199161	9.7938e-05	1	0.0176798	0.000718542	1	0.0550228	-1.96759	Rab25 CDM down vs pc3 CDM	0.000123834	1	0.0444862	-2.41081	Rab25 plastic down vs pc3 plastic	208607_s_at	7.27538	7.23665	7.70481	6.62851	6.22976	6.42928	8.16859	7.77776	8.26985	6.63693	6.97151	6.7992	0.460375	8.26985	0.67851
32672	223387_at	ZFYVE1	zinc finger, FYVE domain containing 1	NM_021260 /// NM_178441	0.000559519	1	0.0372681	0.000732823	1	0.0551726	1.5231	Rab25 CDM up vs pc3 CDM	0.297569	1	0.841128	1.09257	Rab25 plastic up vs pc3 plastic	223387_at	7.20534	7.10562	7.03776	7.55561	7.99955	7.61458	6.9172	6.99863	6.88767	7.15807	7.07284	6.95576	0.115232	7.99955	0.339458
1573	1554438_at	KIAA1217	KIAA1217	NM_001098500 /// NM_001098501 /// NM_019590	0.00305716	1	0.0763244	0.000732929	1	0.0551726	2.16201	Rab25 CDM up vs pc3 CDM	0.0456658	1	0.514411	1.41094	Rab25 plastic up vs pc3 plastic	1554438_at	4.30084	4.21186	3.68182	5.10227	5.42793	5.00143	4.3784	4.32817	4.26463	4.60467	4.67337	5.18314	0.251171	5.42793	0.501169
30045	220753_s_at	CRYL1	crystallin, lambda 1	NM_015974	0.00435601	1	0.0875176	0.000733186	1	0.0551726	1.92093	Rab25 CDM up vs pc3 CDM	0.190754	1	0.764839	1.19273	Rab25 plastic up vs pc3 plastic	220753_s_at	7.60446	7.34922	7.89538	8.78779	8.42338	8.4633	7.83558	8.10348	7.86678	8.0715	8.45668	8.04045	0.164456	8.78779	0.405532
14471	205016_at	TGFA	transforming growth factor, alpha	NM_001099691 /// NM_003236	0.00138799	1	0.054756	0.00073329	1	0.0551726	1.82163	Rab25 CDM up vs pc3 CDM	0.393454	1	0.889793	-1.10756	Rab25 plastic down vs pc3 plastic	205016_at	8.66737	8.34039	8.57449	9.54654	9.54251	9.08888	8.39553	8.77432	8.62478	8.35965	8.63785	8.35496	0.18591	9.54654	0.431173
11718	202262_x_at	DDAH2	dimethylarginine dimethylaminohydrolase 2	NM_013974	0.00188951	1	0.0621531	0.000735122	1	0.0551726	1.76315	Rab25 CDM up vs pc3 CDM	0.337416	1	0.866243	1.11554	Rab25 plastic up vs pc3 plastic	202262_x_at	4.53098	4.51338	4.46445	5.35179	5.67159	4.9399	4.50242	4.44933	4.50343	4.5667	4.63235	4.72935	0.153788	5.67159	0.392158
53905	244647_at	---	---	---	0.000877426	1	0.0453433	0.000743624	1	0.055413	-1.55508	Rab25 CDM down vs pc3 CDM	0.0026212	1	0.180043	-1.43226	Rab25 plastic down vs pc3 plastic	244647_at	6.64403	6.37776	6.48129	5.71469	5.77947	6.09794	6.57395	6.68955	6.5029	6.09169	6.19378	5.92604	0.113726	6.68955	0.337233
20067	210675_s_at	PTPRR	protein tyrosine phosphatase, receptor type, R	NM_002849 /// NM_130846	0.000795451	1	0.0432319	0.000744628	1	0.055413	-3.64496	Rab25 CDM down vs pc3 CDM	0.00578267	1	0.248627	-2.49308	Rab25 plastic down vs pc3 plastic	210675_s_at	9.18607	10.1286	10.0422	7.65238	7.86536	8.24142	9.38041	8.36547	8.54139	7.69341	7.10151	7.53857	1.00085	10.1286	1.00043
12264	202808_at	C10orf26	chromosome 10 open reading frame 26	NM_001083913 /// NM_017787	0.00298714	1	0.0757171	0.000746449	1	0.055413	1.66516	Rab25 CDM up vs pc3 CDM	0.349182	1	0.872456	1.1008	Rab25 plastic up vs pc3 plastic	202808_at	9.20276	9.06619	8.74744	9.63822	9.97428	9.61087	9.02575	9.0037	9.214	9.1807	9.15897	9.31942	0.111143	9.97428	0.333382
22787	213478_at	RP1-21O18.1	kazrin	NM_001017999 /// NM_001018000 /// NM_001018001 /// NM_015209 /// NM_201628	0.00213731	1	0.0653931	0.000748257	1	0.055413	1.76173	Rab25 CDM up vs pc3 CDM	0.0137536	1	0.345736	1.401	Rab25 plastic up vs pc3 plastic	213478_at	10.0142	9.56405	9.60107	10.5703	10.3971	10.6629	9.78436	9.80717	10.0807	10.1689	10.5396	10.4231	0.149431	10.6629	0.386563
44448	235191_at	LOC148189	Hypothetical LOC148189	NR_027301	0.000528888	1	0.0366247	0.000750121	1	0.055413	-1.66509	Rab25 CDM down vs pc3 CDM	0.000910939	1	0.112682	-1.63969	Rab25 plastic down vs pc3 plastic	235191_at	6.29271	6.45742	6.62669	5.89992	5.75044	5.51966	6.12409	6.21457	6.47483	5.69446	5.55926	5.41949	0.172917	6.62669	0.415832
45427	236170_x_at	HERPUD2	HERPUD family member 2	NM_022373	0.0029747	1	0.0755419	0.000751674	1	0.055413	1.87427	Rab25 CDM up vs pc3 CDM	0.150255	1	0.720059	1.20868	Rab25 plastic up vs pc3 plastic	236170_x_at	2.97244	2.5421	2.81517	3.71251	3.57894	3.75724	3.38706	3.51594	3.07535	3.31312	3.83401	3.6515	0.169243	3.83401	0.411392
21726	212413_at	2006-09-01	septin 6	NM_015129 /// NM_145799 /// NM_145800 /// NM_145802	0.00265918	1	0.071375	0.000753521	1	0.055413	1.87995	Rab25 CDM up vs pc3 CDM	0.0281422	1	0.438618	1.37754	Rab25 plastic up vs pc3 plastic	212413_at	5.51235	5.22828	5.16319	6.4323	6.0006	6.203	5.45391	5.54425	5.77894	5.7615	6.12746	6.27442	0.175982	6.4323	0.419503
42175	232914_s_at	SYTL2	synaptotagmin-like 2	NM_001162951 /// NM_001162952 /// NM_001162953 /// NM_032379 /// NM_032943 /// N	0.00142283	1	0.0554478	0.000754043	1	0.055413	2.80864	Rab25 CDM up vs pc3 CDM	0.026251	1	0.429113	1.70379	Rab25 plastic up vs pc3 plastic	232914_s_at	9.35127	9.48439	9.25413	10.4951	11.5073	10.557	9.49038	8.77566	9.25887	9.99835	9.82261	10.0102	0.552576	11.5073	0.743355
41862	232600_at	---	---	---	0.00234832	1	0.068531	0.000762268	1	0.0559423	1.76583	Rab25 CDM up vs pc3 CDM	0.292175	1	0.836121	1.12957	Rab25 plastic up vs pc3 plastic	232600_at	2.51545	2.58167	2.57609	3.40364	3.73987	2.99073	2.617	2.57485	2.53183	2.72462	2.7264	2.79999	0.147938	3.73987	0.384627
14149	204694_at	AFP	alpha-fetoprotein	NM_001134	0.00242625	1	0.0692355	0.00077044	1	0.0564663	-2.31236	Rab25 CDM down vs pc3 CDM	0.888525	1	0.989225	-1.02336	Rab25 plastic down vs pc3 plastic	204694_at	3.61201	4.11638	4.59321	3.06022	2.81293	2.82036	3.20479	2.85707	3.05934	3.17551	2.99791	2.84785	0.319914	4.59321	0.56561
21727	212414_s_at	GLYR1 /// SEPT6	glyoxylate reductase 1 homolog (Arabidopsis) /// septin 6	NM_015129 /// NM_032569 /// NM_145799 /// NM_145800 /// NM_145802	0.00121725	1	0.0526113	0.000772647	1	0.0565522	1.92133	Rab25 CDM up vs pc3 CDM	0.00385094	1	0.212626	1.64819	Rab25 plastic up vs pc3 plastic	212414_s_at	8.2499	8.31658	8.34969	9.38865	9.0046	9.34924	8.37718	7.9139	8.56486	8.82866	8.99501	9.19492	0.231666	9.38865	0.481317
22112	212799_at	STX6	syntaxin 6	NM_005819	0.00144638	1	0.0557453	0.000775707	1	0.0566451	1.79611	Rab25 CDM up vs pc3 CDM	0.00689546	1	0.269665	1.49583	Rab25 plastic up vs pc3 plastic	212799_at	9.18232	8.8996	8.86527	9.77004	9.72476	9.98701	9.26751	8.97418	9.57855	9.71757	9.93716	9.90836	0.178534	9.98701	0.422533
30502	221211_s_at	C21orf7	chromosome 21 open reading frame 7	NM_020152	0.000544659	1	0.0369011	0.000775989	1	0.0566451	-2.24106	Rab25 CDM down vs pc3 CDM	0.00300206	1	0.190888	-1.9072	Rab25 plastic down vs pc3 plastic	221211_s_at	9.89078	10.2593	10.2531	9.11307	9.00203	8.79553	9.72618	9.00591	9.721	8.41189	8.42798	8.81886	0.434489	10.2593	0.659158
13614	204159_at	CDKN2C	cyclin-dependent kinase inhibitor 2C (p18, inhibits CDK4)	NM_001262 /// NM_078626	0.00221305	1	0.066629	0.000779351	1	0.0566636	2.0591	Rab25 CDM up vs pc3 CDM	0.0144752	1	0.350966	1.53442	Rab25 plastic up vs pc3 plastic	204159_at	9.55979	9.04695	9.32461	10.4372	10.569	10.0512	9.53668	9.73968	9.46026	9.90469	10.4601	10.2249	0.244026	10.569	0.49399
35024	225759_x_at	CLMN	calmin (calponin-like, transmembrane)	NM_024734	0.000522945	1	0.0364423	0.000781986	1	0.0566747	2.42072	Rab25 CDM up vs pc3 CDM	0.341372	1	0.868307	1.18604	Rab25 plastic up vs pc3 plastic	225759_x_at	5.60262	4.89642	5.29109	6.65039	6.74138	6.22466	6.43782	6.84532	6.82674	6.76409	7.3164	6.76783	0.528176	7.3164	0.726757
18633	209211_at	KLF5	Kruppel-like factor 5 (intestinal)	NM_001730	0.0023583	1	0.068658	0.000791534	1	0.0568857	2.44454	Rab25 CDM up vs pc3 CDM	0.0161215	1	0.362584	1.68038	Rab25 plastic up vs pc3 plastic	209211_at	8.00354	7.39903	7.45261	8.93861	8.91462	8.87063	7.99009	7.63885	8.02255	8.11055	8.85198	8.93532	0.36952	8.93861	0.607881
39072	229810_at	---	---	---	0.00511889	1	0.0940477	0.000791769	1	0.0568857	2.32251	Rab25 CDM up vs pc3 CDM	0.311049	1	0.850126	1.19028	Rab25 plastic up vs pc3 plastic	229810_at	4.97431	4.41513	4.74331	6.13618	6.01269	5.63093	4.82635	5.48931	5.17301	5.27776	5.70998	5.25484	0.269307	6.13618	0.518948
35129	225864_at	FAM84B	family with sequence similarity 84, member B	NM_174911	0.00326044	1	0.0785306	0.000793973	1	0.0569618	2.00215	Rab25 CDM up vs pc3 CDM	0.653432	1	0.957952	-1.06387	Rab25 plastic down vs pc3 plastic	225864_at	7.76771	7.49295	7.16761	8.4047	8.80363	8.22458	7.54401	7.64943	7.91884	7.55617	7.59792	7.69024	0.205377	8.80363	0.453186
11531	202075_s_at	PLTP	phospholipid transfer protein	NM_006227 /// NM_182676	0.000597275	1	0.0381723	0.000794912	1	0.0569618	2.96704	Rab25 CDM up vs pc3 CDM	0.000951406	1	0.11476	2.87803	Rab25 plastic up vs pc3 plastic	202075_s_at	6.00642	5.28002	5.32254	6.92889	7.68352	6.70365	5.80562	5.67663	6.11359	7.15639	7.64667	7.36802	0.776835	7.68352	0.881383
36202	226939_at	CPEB2	cytoplasmic polyadenylation element binding protein 2	NM_182485 /// NM_182646	0.000209013	1	0.0237643	0.000796052	1	0.0569688	1.76213	Rab25 CDM up vs pc3 CDM	0.0197428	1	0.395679	1.37007	Rab25 plastic up vs pc3 plastic	226939_at	8.58879	8.07136	8.23236	9.10251	8.9909	9.25106	7.74721	7.74315	7.88211	8.00971	8.47122	8.25429	0.27508	9.25106	0.524481
19323	209909_s_at	TGFB2	transforming growth factor, beta 2	NM_001135599 /// NM_003238	5.17997e-07	0.0283215	0.000868981	0.000799425	1	0.0570374	-1.87414	Rab25 CDM down vs pc3 CDM	2.69078e-07	0.0147118	0.00116571	-6.61483	Rab25 plastic down vs pc3 plastic	209909_s_at	3.83804	3.23153	3.45734	2.41965	2.71256	2.67602	5.58083	5.53074	5.64764	2.72029	3.13814	2.72367	1.5298	5.64764	1.23685
10840	201384_s_at	NBR1	neighbor of BRCA1 gene 1	NM_005899 /// NM_031858 /// NM_031862	0.00438881	1	0.0878844	0.000800178	1	0.0570374	1.61369	Rab25 CDM up vs pc3 CDM	0.156179	1	0.726427	1.15421	Rab25 plastic up vs pc3 plastic	201384_s_at	11.2463	10.9307	10.9319	11.764	11.9222	11.4938	11.1042	11.2952	11.2767	11.3061	11.5379	11.4528	0.0906489	11.9222	0.30108
2713	1555974_a_at	---	---	---	0.00365221	1	0.082355	0.000800266	1	0.0570374	2.20654	Rab25 CDM up vs pc3 CDM	0.691361	1	0.962988	1.06438	Rab25 plastic up vs pc3 plastic	1555974_a_at	6.80925	6.22741	6.3605	7.85703	7.47954	7.48594	7.00669	7.39771	7.54691	7.12447	7.64543	7.45145	0.259919	7.85703	0.509823
28908	219616_at	ACSS3	acyl-CoA synthetase short-chain family member 3	NM_024560	0.00184071	1	0.0615541	0.00080708	1	0.0573079	1.90945	Rab25 CDM up vs pc3 CDM	0.151441	1	0.721572	1.21735	Rab25 plastic up vs pc3 plastic	219616_at	4.70364	4.50605	4.66184	5.54355	5.74152	5.38594	4.62922	4.15714	4.87167	4.69353	4.95421	4.86151	0.207387	5.74152	0.455398
34360	225095_at	SPTLC2	Serine palmitoyltransferase, long chain base subunit 2	NM_004863	0.000161067	1	0.0213149	0.000818723	1	0.0578342	1.67123	Rab25 CDM up vs pc3 CDM	0.000955432	1	0.11476	1.65064	Rab25 plastic up vs pc3 plastic	225095_at	7.75214	7.57406	7.24261	8.3339	8.28875	8.1689	7.88286	8.15498	8.1343	8.65567	8.72928	8.95627	0.243573	8.95627	0.493531
14239	204784_s_at	MLF1	myeloid leukemia factor 1	NM_001130156 /// NM_001130157 /// NM_022443	0.000698731	1	0.0408153	0.00082121	1	0.0578604	-1.69495	Rab25 CDM down vs pc3 CDM	0.000975115	1	0.11476	-1.67112	Rab25 plastic down vs pc3 plastic	204784_s_at	10.4874	10.8599	11.0657	10.1277	9.91896	10.0826	10.9204	10.7648	10.5966	10.0923	9.96425	10.0028	0.177535	11.0657	0.421349
40331	231069_at	---	---	---	0.00271724	1	0.0723977	0.000826869	1	0.0578861	1.81668	Rab25 CDM up vs pc3 CDM	0.50326	1	0.92475	1.08387	Rab25 plastic up vs pc3 plastic	231069_at	3.87776	3.57844	3.65389	4.25276	4.85343	4.58781	4.45769	4.49425	4.2405	4.59097	4.63859	4.31144	0.161181	4.85343	0.401474
34650	225385_s_at	HNRPLL	heterogeneous nuclear ribonucleoprotein L-like	NM_001142650 /// NM_138394	0.000794947	1	0.0432319	0.000831375	1	0.0579589	-2.2511	Rab25 CDM down vs pc3 CDM	0.00123951	1	0.128352	-2.141	Rab25 plastic down vs pc3 plastic	225385_s_at	6.30719	5.79627	5.80276	5.02201	4.4445	4.92782	5.63089	5.94682	6.03369	4.4494	4.94466	4.92249	0.407883	6.30719	0.638657
31112	221824_s_at	2008-03-01	membrane-associated ring finger (C3HC4) 8	NM_001002265 /// NM_001002266 /// NM_145021	0.00587058	1	0.0998674	0.000832469	1	0.0579589	1.70308	Rab25 CDM up vs pc3 CDM	0.675848	1	0.961448	1.04551	Rab25 plastic up vs pc3 plastic	221824_s_at	7.98821	7.8665	7.90339	8.88496	8.81229	8.36528	8.10104	8.14403	8.43645	8.15122	8.34426	8.37868	0.105451	8.88496	0.324732
31787	222500_at	PPIL1	peptidylprolyl isomerase (cyclophilin)-like 1	NM_016059	0.00321253	1	0.0781866	0.000834892	1	0.0579673	-1.5728	Rab25 CDM down vs pc3 CDM	0.0740595	1	0.594663	-1.19637	Rab25 plastic down vs pc3 plastic	222500_at	11.892	12.1628	12.2996	11.5078	11.2725	11.6141	11.882	11.6529	11.8425	11.6274	11.4892	11.4848	0.0891243	12.2996	0.298537
21624	212311_at	KIAA0746	KIAA0746 protein	NM_015187	0.00247666	1	0.0696919	0.00083545	1	0.0579673	-2.02315	Rab25 CDM down vs pc3 CDM	0.616269	1	0.950157	-1.07339	Rab25 plastic down vs pc3 plastic	212311_at	3.4823	3.33106	4.00738	2.71861	2.55172	2.5006	2.70493	2.83013	2.6763	2.66345	2.91081	2.33059	0.230679	4.00738	0.48029
19099	209683_at	FAM49A	family with sequence similarity 49, member A	NM_030797	0.00343702	1	0.0800404	0.000842095	1	0.0580347	3.00033	Rab25 CDM up vs pc3 CDM	0.615717	1	0.950146	-1.1171	Rab25 plastic down vs pc3 plastic	209683_at	7.15092	7.05118	6.67446	8.25417	9.32531	8.05245	7.47197	7.23595	7.27921	7.1241	7.07695	7.3068	0.517036	9.32531	0.719052
34102	224836_at	TP53INP2	tumor protein p53 inducible nuclear protein 2	NM_021202	0.0026008	1	0.0708257	0.000843122	1	0.0580347	2.71014	Rab25 CDM up vs pc3 CDM	0.172562	1	0.744756	1.33416	Rab25 plastic up vs pc3 plastic	224836_at	7.26194	7.30738	6.84455	8.61987	9.05203	8.05707	6.99893	6.912	7.54375	7.55259	7.39807	7.75182	0.457372	9.05203	0.676293
22815	213506_at	F2RL1	coagulation factor II (thrombin) receptor-like 1	NM_005242	0.00323938	1	0.0782921	0.000843943	1	0.0580347	3.1193	Rab25 CDM up vs pc3 CDM	0.0518016	1	0.538345	1.65131	Rab25 plastic up vs pc3 plastic	213506_at	5.35065	4.57591	5.24504	6.95401	6.705	6.43626	5.3902	5.16946	5.28801	5.34948	6.48745	6.18156	0.563137	6.95401	0.750424
23605	214298_x_at	2006-09-01	septin 6	NM_015129 /// NM_145799 /// NM_145800 /// NM_145802	0.000523223	1	0.0364423	0.000853008	1	0.0582695	1.67088	Rab25 CDM up vs pc3 CDM	0.000550621	1	0.0867585	1.73252	Rab25 plastic up vs pc3 plastic	214298_x_at	6.02668	6.02898	6.06445	6.91918	6.53047	6.89229	6.03318	5.75314	6.19693	6.62335	6.79834	6.94017	0.183009	6.94017	0.427795
9064	1569144_a_at	C9orf169	chromosome 9 open reading frame 169	NM_199001	0.000913744	1	0.0460452	0.000859104	1	0.0582695	1.57052	Rab25 CDM up vs pc3 CDM	0.493293	1	0.921208	1.06475	Rab25 plastic up vs pc3 plastic	1569144_a_at	3.31274	3.52662	3.41366	4.27444	3.83308	4.09922	3.1014	3.37286	3.37688	3.45595	3.26529	3.40146	0.123116	4.27444	0.350878
39062	229800_at	DCLK1	Doublecortin-like kinase 1	NM_004734	0.0019688	1	0.0628006	0.000861703	1	0.0582695	3.4165	Rab25 CDM up vs pc3 CDM	0.0190472	1	0.389905	2.00771	Rab25 plastic up vs pc3 plastic	229800_at	6.17595	5.9543	6.37025	7.78446	7.91932	8.11428	6.49834	5.2187	6.57535	6.84791	7.31555	7.14558	0.750878	8.11428	0.866532
19107	209691_s_at	DOK4	docking protein 4	NM_018110	0.00485072	1	0.0919602	0.000863196	1	0.0582695	1.84502	Rab25 CDM up vs pc3 CDM	0.299852	1	0.843121	1.14062	Rab25 plastic up vs pc3 plastic	209691_s_at	7.09648	6.60674	6.60247	7.51792	7.95306	7.48562	6.90101	6.9827	7.06184	7.05887	7.33349	7.12263	0.148244	7.95306	0.385024
31075	221787_at	C6orf120	chromosome 6 open reading frame 120	NM_001029863	0.00446369	1	0.0886175	0.000865843	1	0.058324	1.61212	Rab25 CDM up vs pc3 CDM	0.170075	1	0.742541	1.1498	Rab25 plastic up vs pc3 plastic	221787_at	8.29107	8.34702	8.06223	8.68916	9.09913	8.97891	8.51505	8.4467	8.1867	8.62757	8.47062	8.6544	0.092152	9.09913	0.303565
22113	212800_at	STX6	syntaxin 6	NM_005819	0.00233304	1	0.0682865	0.000868127	1	0.058324	2.90421	Rab25 CDM up vs pc3 CDM	0.0180025	1	0.378427	1.84628	Rab25 plastic up vs pc3 plastic	212800_at	6.70055	6.0076	5.67988	7.46274	7.97245	7.56728	6.67765	7.02611	6.39811	7.24176	7.70699	7.80698	0.542734	7.97245	0.736705
14997	205542_at	STEAP1	six transmembrane epithelial antigen of the prostate 1	NM_012449	0.000361392	1	0.0312644	0.00086831	1	0.058324	-1.87032	Rab25 CDM down vs pc3 CDM	0.000396844	1	0.0749938	-2.02704	Rab25 plastic down vs pc3 plastic	205542_at	9.94531	10.3335	10.5474	9.52296	9.10666	9.48673	10.2278	9.89126	10.1963	9.14232	9.02762	9.08729	0.300668	10.5474	0.548332
51727	242470_at	EID2B	EP300 interacting inhibitor of differentiation 2B	NM_152361	0.00234215	1	0.0684065	0.00087743	1	0.0585708	1.73888	Rab25 CDM up vs pc3 CDM	0.0222486	1	0.409637	1.3551	Rab25 plastic up vs pc3 plastic	242470_at	5.21468	5.50942	5.19397	6.1924	5.97688	6.14327	5.70886	5.82073	5.41474	6.02889	5.88311	6.34753	0.146488	6.34753	0.382738
33379	224097_s_at	F11R	F11 receptor	NM_016946	0.00377374	1	0.0833058	0.00087861	1	0.0585708	2.45387	Rab25 CDM up vs pc3 CDM	0.10425	1	0.654781	1.37664	Rab25 plastic up vs pc3 plastic	224097_s_at	7.11124	6.45599	7.07032	8.02421	8.32793	8.17058	7.47577	7.78405	7.32536	7.96014	8.41274	7.59575	0.341507	8.41274	0.584386
18606	209184_s_at	IRS2	insulin receptor substrate 2	NM_003749	0.00166825	1	0.0584025	0.000880841	1	0.0585708	1.59069	Rab25 CDM up vs pc3 CDM	0.138104	1	0.703956	1.16026	Rab25 plastic up vs pc3 plastic	209184_s_at	6.98242	6.82155	6.62586	7.53377	7.31407	7.59094	6.54509	6.66872	6.96075	6.89242	6.9277	6.9978	0.112575	7.59094	0.335522
41094	231832_at	GALNT4	UDP-N-acetyl-alpha-D-galactosamine:polypeptide N-acetylgalactosaminyltransferase	NM_003774	0.00343538	1	0.0800404	0.000881913	1	0.0585708	1.71256	Rab25 CDM up vs pc3 CDM	0.979214	1	0.998348	1.00282	Rab25 plastic up vs pc3 plastic	231832_at	7.32433	7.11218	6.94326	7.76721	7.8131	8.12793	7.92557	7.65142	7.74869	7.56674	7.79369	7.97742	0.125802	8.12793	0.354685
27259	217966_s_at	FAM129A	family with sequence similarity 129, member A	NM_052966	0.000714305	1	0.0412404	0.000883027	1	0.0585708	3.10514	Rab25 CDM up vs pc3 CDM	0.000966191	1	0.11476	3.05564	Rab25 plastic up vs pc3 plastic	217966_s_at	8.66057	8.43837	8.69289	10.0365	10.4234	10.2359	8.95578	8.79499	7.70426	9.75785	10.2554	10.2762	0.832929	10.4234	0.91265
39225	229963_at	BEX5	brain expressed, X-linked 5	NM_001012978 /// NM_001159560	0.00120078	1	0.0523642	0.000883784	1	0.0585708	5.4252	Rab25 CDM up vs pc3 CDM	0.00301553	1	0.190971	3.97467	Rab25 plastic up vs pc3 plastic	229963_at	2.4415	2.64527	2.28176	4.98138	3.74856	5.95762	2.43543	2.2816	2.35268	4.19769	4.15831	4.68621	1.62639	5.95762	1.2753
44290	235033_at	NPEPL1	Aminopeptidase-like 1	NM_024663	0.00395279	1	0.0845205	0.000895688	1	0.0591931	1.71556	Rab25 CDM up vs pc3 CDM	0.128526	1	0.691694	1.19521	Rab25 plastic up vs pc3 plastic	235033_at	7.59513	7.31885	7.26903	8.3575	8.21464	7.9469	7.62839	7.80671	7.97176	7.84817	8.13503	8.19544	0.122751	8.3575	0.350358
28186	218894_s_at	MAGOHB	mago-nashi homolog B (Drosophila)	NM_018048	0.00162784	1	0.05789	0.000897504	1	0.0591931	-1.72788	Rab25 CDM down vs pc3 CDM	0.0104031	1	0.312694	-1.42612	Rab25 plastic down vs pc3 plastic	218894_s_at	10.766	11.18	11.1773	10.2115	10.0662	10.4786	10.8601	10.6161	10.6097	10.3341	10.0443	10.1712	0.158194	11.18	0.397736
54566	64408_s_at	CALML4	calmodulin-like 4	NM_001031733 /// NM_033429	0.00231755	1	0.0681726	0.000902309	1	0.0594028	-2.03575	Rab25 CDM down vs pc3 CDM	0.0743122	1	0.595401	-1.32925	Rab25 plastic down vs pc3 plastic	64408_s_at	7.6549	7.84196	7.80308	6.83347	6.53609	6.8537	7.90229	7.34975	8.19325	7.33665	7.32917	7.54763	0.244659	8.19325	0.49463
10740	201284_s_at	APEH	N-acylaminoacyl-peptide hydrolase	NM_001640	0.000782521	1	0.0429994	0.000911027	1	0.0594028	1.66781	Rab25 CDM up vs pc3 CDM	0.00369936	1	0.208303	1.49869	Rab25 plastic up vs pc3 plastic	201284_s_at	8.84079	8.47922	8.42797	9.35654	9.43813	9.16718	8.7235	9.15029	8.99742	9.48028	9.64421	9.49782	0.167516	9.64421	0.409288
22662	213353_at	ABCA5	ATP-binding cassette, sub-family A (ABC1), member 5	NM_018672 /// NM_172232	0.00606378	1	0.101017	0.000911339	1	0.0594028	1.70776	Rab25 CDM up vs pc3 CDM	0.398849	1	0.892088	1.0977	Rab25 plastic up vs pc3 plastic	213353_at	3.45944	3.27637	3.3913	3.90459	4.50201	4.03683	3.74834	3.63731	3.6344	3.89233	3.90717	3.62401	0.108726	4.50201	0.329736
29123	219831_at	CDKL3	cyclin-dependent kinase-like 3	NM_001113575 /// NM_016508	0.000580386	1	0.0379123	0.000918508	1	0.0594028	-1.71118	Rab25 CDM down vs pc3 CDM	0.0948271	1	0.637799	-1.22032	Rab25 plastic down vs pc3 plastic	219831_at	4.81113	5.15276	5.31274	4.50508	4.31128	4.1353	4.47545	4.19566	4.23322	3.93339	3.95363	4.15552	0.19982	5.31274	0.447013
24462	215160_x_at	LOC642236	similar to FRG1 protein (FSHD region gene 1 protein)	XR_041085 /// XR_079063 /// XR_079309	0.00132522	1	0.0540742	0.000919005	1	0.0594028	-1.65022	Rab25 CDM down vs pc3 CDM	0.00822288	1	0.287827	-1.40768	Rab25 plastic down vs pc3 plastic	215160_x_at	9.89038	10.064	10.3968	9.44141	9.3427	9.3991	9.96856	9.53092	9.81174	9.25862	9.33017	9.24248	0.140898	10.3968	0.375364
15198	205743_at	STAC	SH3 and cysteine rich domain	NM_003149	0.00194896	1	0.0627916	0.000919123	1	0.0594028	-1.84152	Rab25 CDM down vs pc3 CDM	0.0139141	1	0.347025	-1.45444	Rab25 plastic down vs pc3 plastic	205743_at	9.12778	9.08725	9.1087	8.3169	7.89146	8.47267	9.13479	8.86867	9.43092	8.50457	8.62499	8.68343	0.189772	9.43092	0.435629
24838	215537_x_at	DDAH2	dimethylarginine dimethylaminohydrolase 2	NM_013974	0.00252252	1	0.0702908	0.000925044	1	0.0595926	1.90966	Rab25 CDM up vs pc3 CDM	0.947767	1	0.996177	-1.0086	Rab25 plastic down vs pc3 plastic	215537_x_at	2.88145	2.94127	2.92975	3.88041	4.28115	3.39086	2.96921	2.98924	2.99963	2.99692	2.94989	2.97419	0.199859	4.28115	0.447056
4160	1558330_x_at	NFKBIL2	nuclear factor of kappa light polypeptide gene enhancer in B-cells inhibitor-lik	NM_013432	0.00058204	1	0.037975	0.000939102	1	0.0601036	-1.6554	Rab25 CDM down vs pc3 CDM	0.125484	1	0.687797	-1.18453	Rab25 plastic down vs pc3 plastic	1558330_x_at	6.53973	6.45723	6.42988	5.94642	5.6571	5.64178	6.45395	6.77438	7.04266	6.55362	6.53106	6.45336	0.177042	7.04266	0.420763
11798	202342_s_at	TRIM2	tripartite motif-containing 2	NM_001130067 /// NM_015271	0.00685844	1	0.105808	0.000949242	1	0.06053	3.61917	Rab25 CDM up vs pc3 CDM	0.869721	1	0.988134	1.04378	Rab25 plastic up vs pc3 plastic	202342_s_at	4.9399	4.36651	3.67715	6.10526	6.71247	5.73281	4.96582	5.28183	5.25506	4.89735	5.19074	5.60009	0.616354	6.71247	0.785082
13792	204337_at	RGS4	regulator of G-protein signaling 4	NM_001102445 /// NM_001113380 /// NM_001113381 /// NM_005613	0.00023282	1	0.025157	0.000949881	1	0.06053	-2.71219	Rab25 CDM down vs pc3 CDM	0.000455903	1	0.0810594	-3.05981	Rab25 plastic down vs pc3 plastic	204337_at	8.17436	7.90697	7.96909	6.88338	5.98164	6.86703	8.86703	8.76004	8.9311	6.76139	7.34912	7.60734	0.877996	8.9311	0.937014
24087	214783_s_at	ANXA11	annexin A11	NM_001157 /// NM_145868 /// NM_145869	0.00571538	1	0.0987638	0.000959251	1	0.0609019	1.56747	Rab25 CDM up vs pc3 CDM	0.219572	1	0.788551	1.12521	Rab25 plastic up vs pc3 plastic	214783_s_at	8.30089	8.30524	8.08269	9.0533	8.72103	8.8598	8.33784	8.67246	8.43309	8.54806	8.57569	8.83021	0.0791392	9.0533	0.281317
41983	232721_at	TRIM55	tripartite motif-containing 55	NM_033058 /// NM_184085 /// NM_184086 /// NM_184087	0.00202446	1	0.0636901	0.000960172	1	0.0609019	1.74427	Rab25 CDM up vs pc3 CDM	0.00813868	1	0.286162	1.46697	Rab25 plastic up vs pc3 plastic	232721_at	8.76422	8.35034	8.48395	9.34644	9.26005	9.39989	8.77174	8.51631	8.89898	8.99676	9.46435	9.38445	0.158206	9.46435	0.397751
12372	202915_s_at	FAM20B	family with sequence similarity 20, member B	NM_014864	0.000263685	1	0.0269792	0.000962336	1	0.0609684	1.51781	Rab25 CDM up vs pc3 CDM	0.000624301	1	0.0935169	1.56297	Rab25 plastic up vs pc3 plastic	202915_s_at	9.52516	9.38175	9.51993	10.0106	10.0351	10.1871	9.9879	9.7468	9.59042	10.2239	10.5132	10.5209	0.149418	10.5209	0.386546
14158	204703_at	IFT88	intraflagellar transport 88 homolog (Chlamydomonas)	NM_006531 /// NM_175605	0.00405122	1	0.0851271	0.000971725	1	0.061141	1.52161	Rab25 CDM up vs pc3 CDM	0.476645	1	0.917215	-1.06384	Rab25 plastic down vs pc3 plastic	204703_at	7.62906	7.31903	7.36582	8.04083	7.94485	8.14502	7.39951	7.68707	7.72415	7.53001	7.63323	7.37964	0.0757144	8.14502	0.275162
34409	225144_at	BMPR2	bone morphogenetic protein receptor, type II (serine/threonine kinase)	NM_001204	0.00484793	1	0.0919453	0.000979824	1	0.0615276	1.58182	Rab25 CDM up vs pc3 CDM	0.158888	1	0.72965	1.15126	Rab25 plastic up vs pc3 plastic	225144_at	9.49127	9.18575	9.1661	9.86587	9.8827	10.0793	9.61263	9.40355	9.80395	9.67052	9.90522	9.85405	0.0865219	10.0793	0.294146
30890	221600_s_at	C11orf67	chromosome 11 open reading frame 67	NM_024684	0.00141338	1	0.055237	0.000984144	1	0.0616427	1.61777	Rab25 CDM up vs pc3 CDM	0.0278476	1	0.43639	1.29079	Rab25 plastic up vs pc3 plastic	221600_s_at	6.86756	6.90244	6.89079	7.81429	7.50066	7.42786	6.73954	6.59362	6.8916	6.89789	7.09433	7.33729	0.130649	7.81429	0.361454
11275	201819_at	SCARB1	scavenger receptor class B, member 1	NM_001082959 /// NM_005505	0.00102399	1	0.049111	0.00098591	1	0.0616427	-1.59975	Rab25 CDM down vs pc3 CDM	0.541456	1	0.933904	-1.0611	Rab25 plastic down vs pc3 plastic	201819_at	8.86693	8.83339	8.73048	8.34154	8.09817	7.95756	8.6579	9.0895	9.10586	8.89294	8.84241	8.86124	0.13536	9.10586	0.367914
12353	202897_at	SIRPA	signal-regulatory protein alpha	NM_001040022 /// NM_001040023 /// NM_080792	0.00636828	1	0.102589	0.000988325	1	0.0616427	2.12196	Rab25 CDM up vs pc3 CDM	0.571326	1	0.939707	1.0919	Rab25 plastic up vs pc3 plastic	202897_at	7.44334	6.98734	6.74184	8.14474	8.42961	7.85436	7.38992	7.76857	7.83678	7.67943	7.8621	7.83426	0.217711	8.42961	0.466595
21777	212464_s_at	FN1	fibronectin 1	NM_002026 /// NM_054034 /// NM_212474 /// NM_212475 /// NM_212476 /// NM_212478	0.00143616	1	0.0556894	0.000989657	1	0.0616427	2.70551	Rab25 CDM up vs pc3 CDM	0.00327228	1	0.198065	2.25955	Rab25 plastic up vs pc3 plastic	212464_s_at	13.5749	13.0102	12.8641	14.3306	14.9734	14.4529	13.0828	13.8064	12.9846	14.5057	14.6068	14.2894	0.557999	14.9734	0.746994
47324	238067_at	TBC1D8B	TBC1 domain family, member 8B (with GRAM domain)	NM_017752 /// NM_198881	0.00628568	1	0.102088	0.000989892	1	0.0616427	2.60471	Rab25 CDM up vs pc3 CDM	0.541227	1	0.933857	-1.1286	Rab25 plastic down vs pc3 plastic	238067_at	5.333	4.48535	4.75276	6.00997	6.63527	6.06923	5.45748	5.65438	5.27921	5.04759	5.66084	5.15903	0.353871	6.63527	0.59487
26857	217564_s_at	CPS1	carbamoyl-phosphate synthetase 1, mitochondrial	NM_001122633 /// NM_001122634 /// NM_001875	0.00246587	1	0.0695673	0.00099733	1	0.0616903	5.75439	Rab25 CDM up vs pc3 CDM	0.0132609	1	0.341778	3.00045	Rab25 plastic up vs pc3 plastic	217564_s_at	4.56444	3.85805	3.34722	6.36626	7.22529	5.75215	3.86027	5.12498	5.03383	6.5114	6.32339	5.93983	1.50658	7.22529	1.22743
24006	214702_at	FN1	fibronectin 1	NM_002026 /// NM_054034 /// NM_212474 /// NM_212475 /// NM_212476 /// NM_212478	0.00183903	1	0.0615353	0.000997429	1	0.0616903	8.42848	Rab25 CDM up vs pc3 CDM	0.0115913	1	0.327653	3.96021	Rab25 plastic up vs pc3 plastic	214702_at	5.71363	4.33027	4.39628	7.07481	8.99076	7.60043	4.50849	5.22886	3.92502	6.49896	7.02282	6.09732	2.40921	8.99076	1.55216
21731	212418_at	ELF1	E74-like factor 1 (ets domain transcription factor)	NM_001145353 /// NM_172373	0.00404614	1	0.0850811	0.000997869	1	0.0616903	1.61582	Rab25 CDM up vs pc3 CDM	0.0752157	1	0.598353	1.21468	Rab25 plastic up vs pc3 plastic	212418_at	9.95979	9.8057	9.6964	10.2729	10.7793	10.4865	10.1017	9.83448	9.8199	10.1171	10.2142	10.2665	0.0998106	10.7793	0.315928
16623	207169_x_at	DDR1	discoidin domain receptor tyrosine kinase 1	NM_001954 /// NM_013993 /// NM_013994	0.0026074	1	0.0708257	0.000998979	1	0.0616903	2.32423	Rab25 CDM up vs pc3 CDM	0.0970017	1	0.641989	1.36938	Rab25 plastic up vs pc3 plastic	207169_x_at	5.39676	5.10349	5.15614	6.2195	7.05546	6.03168	5.13337	5.14963	5.21201	5.68824	5.73383	5.4335	0.345163	7.05546	0.587505
11815	202359_s_at	SNX19	sorting nexin 19	NM_014758	0.0070929	1	0.107418	0.00100194	1	0.0616903	1.67373	Rab25 CDM up vs pc3 CDM	0.659034	1	0.958487	1.04794	Rab25 plastic up vs pc3 plastic	202359_s_at	8.82511	8.49928	8.24853	9.09431	9.48735	9.22047	8.8003	8.89644	8.92951	8.89035	8.96799	8.97056	0.0996798	9.48735	0.315721
26660	217367_s_at	ZHX3	zinc fingers and homeoboxes 3	NM_015035	0.00208801	1	0.0647543	0.00100394	1	0.0617438	2.16095	Rab25 CDM up vs pc3 CDM	0.146102	1	0.715133	1.27917	Rab25 plastic up vs pc3 plastic	217367_s_at	7.00031	6.36443	6.15558	7.55358	7.6571	7.64463	7.18196	7.31869	7.63662	7.50274	7.87664	7.82351	0.305414	7.87664	0.552643
14278	204823_at	NAV3	neuron navigator 3	NM_014903	0.000892124	1	0.0455859	0.00101489	1	0.0622072	-1.50226	Rab25 CDM down vs pc3 CDM	0.00699064	1	0.270326	-1.33808	Rab25 plastic down vs pc3 plastic	204823_at	11.35	11.244	11.1158	10.6853	10.5074	10.7557	11.2519	11.6812	11.3428	11.0293	10.9977	10.9884	0.106153	11.6812	0.325812
34539	225274_at	PCYOX1	prenylcysteine oxidase 1	NM_016297	0.00703703	1	0.106941	0.00102311	1	0.0623063	1.71373	Rab25 CDM up vs pc3 CDM	0.944502	1	0.995997	1.00773	Rab25 plastic up vs pc3 plastic	225274_at	8.90429	8.40888	8.59365	9.25839	9.58182	9.39804	9.00061	9.17632	9.10123	9.08162	9.33056	8.89932	0.109985	9.58182	0.33164
18202	208779_x_at	DDR1	discoidin domain receptor tyrosine kinase 1	NM_001954 /// NM_013993 /// NM_013994	0.00218286	1	0.0661942	0.00102454	1	0.0623063	1.93478	Rab25 CDM up vs pc3 CDM	0.303956	1	0.846213	1.15531	Rab25 plastic up vs pc3 plastic	208779_x_at	5.73625	5.85434	5.75205	6.73609	7.1576	6.30546	5.59007	5.79589	5.73496	6.07374	5.84179	5.83022	0.222979	7.1576	0.472207
16614	207160_at	IL12A	interleukin 12A (natural killer cell stimulatory factor 1, cytotoxic lymphocyte	NM_000882	0.00131914	1	0.0540052	0.001026	1	0.0623063	-3.02541	Rab25 CDM down vs pc3 CDM	0.00787471	1	0.282143	-2.17189	Rab25 plastic down vs pc3 plastic	207160_at	5.90617	5.58159	6.21205	4.22673	4.08879	4.5929	6.26355	6.76846	5.62184	5.12325	5.41734	4.75641	0.713612	6.76846	0.844755
23080	213772_s_at	GGA2	golgi associated, gamma adaptin ear containing, ARF binding protein 2	NM_015044	0.000866363	1	0.045027	0.00102636	1	0.0623063	-1.58597	Rab25 CDM down vs pc3 CDM	0.0331827	1	0.461347	-1.26617	Rab25 plastic down vs pc3 plastic	213772_s_at	7.48946	7.46515	7.41141	6.77158	6.96909	6.62925	7.50904	7.61662	7.9373	7.51008	7.33737	7.19411	0.13784	7.9373	0.371268
32697	223412_at	KBTBD7	kelch repeat and BTB (POZ) domain containing 7	NM_032138	0.00489694	1	0.0923692	0.00102994	1	0.0623063	2.68521	Rab25 CDM up vs pc3 CDM	0.93465	1	0.994357	1.0168	Rab25 plastic up vs pc3 plastic	223412_at	5.36778	4.36413	4.62206	6.07635	6.13331	6.41941	5.68937	5.84085	6.10016	5.63846	6.32135	5.74266	0.406818	6.41941	0.637823
25079	215778_x_at	LOC100293596	similar to mucin	XM_002345964	0.00138986	1	0.0547877	0.00103118	1	0.0623063	-1.53172	Rab25 CDM down vs pc3 CDM	0.0185784	1	0.384122	1.28438	Rab25 plastic up vs pc3 plastic	215778_x_at	6.89384	7.25766	6.99068	6.42175	6.55483	6.32013	6.32637	6.36006	6.20267	6.79148	6.44718	6.73367	0.104636	7.25766	0.323475
23770	214463_x_at	HIST1H4J	histone cluster 1, H4j	NM_021968	0.00236824	1	0.0686624	0.00103465	1	0.0623063	-2.15966	Rab25 CDM down vs pc3 CDM	0.993996	1	0.99955	-1.00119	Rab25 plastic down vs pc3 plastic	214463_x_at	3.99134	4.61529	4.91818	3.53752	3.29505	3.35982	3.62183	3.28473	3.3673	3.60257	3.31588	3.35025	0.298153	4.91818	0.546034
2723	1555989_at	---	---	---	0.00336466	1	0.0795433	0.00103535	1	0.0623063	1.71018	Rab25 CDM up vs pc3 CDM	0.130089	1	0.693176	1.19789	Rab25 plastic up vs pc3 plastic	1555989_at	3.09724	3.56971	3.65602	4.24366	4.09067	4.31109	3.60675	3.36656	3.40685	3.88908	3.59183	3.68074	0.132407	4.31109	0.363878
23484	214177_s_at	PBXIP1	pre-B-cell leukemia homeobox interacting protein 1	NM_020524	0.00559385	1	0.0979013	0.00104347	1	0.0625568	1.56719	Rab25 CDM up vs pc3 CDM	0.510315	1	0.926789	1.06377	Rab25 plastic up vs pc3 plastic	214177_s_at	7.02672	6.76481	6.85622	7.67749	7.62875	7.28604	6.84664	7.11735	7.11516	7.00445	7.23335	7.10892	0.081678	7.67749	0.285794
15538	206084_at	PTPRR	protein tyrosine phosphatase, receptor type, R	NM_002849 /// NM_130846	0.00128226	1	0.0532924	0.00105622	1	0.0628931	-3.24349	Rab25 CDM down vs pc3 CDM	0.00643164	1	0.261256	-2.36548	Rab25 plastic down vs pc3 plastic	206084_at	9.09374	9.90756	9.77393	7.82395	7.37465	8.48399	9.10871	8.45326	8.80331	7.79426	7.23048	7.61415	0.819585	9.90756	0.905309
19943	210547_x_at	ICA1	islet cell autoantigen 1, 69kDa	NM_001136020 /// NM_004968 /// NM_022307	0.0027792	1	0.0730192	0.00105958	1	0.0629018	1.73697	Rab25 CDM up vs pc3 CDM	0.094652	1	0.637363	1.23307	Rab25 plastic up vs pc3 plastic	210547_x_at	7.27956	7.02388	7.00084	8.12952	7.82719	7.73729	6.7427	7.25737	7.20183	7.28451	7.4471	7.37706	0.148309	8.12952	0.385109
33785	224516_s_at	CXXC5	CXXC finger 5	NM_016463	0.00643236	1	0.102984	0.0010648	1	0.0631086	1.5408	Rab25 CDM up vs pc3 CDM	0.641763	1	0.955959	-1.04276	Rab25 plastic down vs pc3 plastic	224516_s_at	5.65624	5.3437	5.2934	6.11528	6.14305	5.90604	5.59787	5.70475	5.71008	5.3979	5.69791	5.73567	0.0734259	6.14305	0.270972
40010	230748_at	SLC16A6	solute carrier family 16, member 6 (monocarboxylic acid transporter 7)	NM_004694	0.000648746	1	0.0395873	0.00107135	1	0.063257	4.74889	Rab25 CDM up vs pc3 CDM	0.270498	1	0.823136	-1.44753	Rab25 plastic down vs pc3 plastic	230748_at	6.4121	6.01432	5.98839	8.14396	9.50823	7.50539	5.62927	5.90626	6.02098	5.50954	5.44253	5.00365	1.71608	9.50823	1.30999
19894	210495_x_at	FN1	fibronectin 1	NM_002026 /// NM_054034 /// NM_212474 /// NM_212475 /// NM_212476 /// NM_212478	0.0013948	1	0.0549033	0.00108295	1	0.0635378	2.40377	Rab25 CDM up vs pc3 CDM	0.00273626	1	0.184155	2.12084	Rab25 plastic up vs pc3 plastic	210495_x_at	13.6168	13.1889	13.0021	14.2995	14.8941	14.4101	13.1612	13.8398	13.1166	14.556	14.5375	14.278	0.44928	14.8941	0.670283
32281	222994_at	PRDX5	peroxiredoxin 5	NM_012094 /// NM_181651 /// NM_181652	0.00385216	1	0.0837776	0.00111164	1	0.064521	2.11677	Rab25 CDM up vs pc3 CDM	0.0319953	1	0.456896	1.48024	Rab25 plastic up vs pc3 plastic	222994_at	10.3065	9.94346	9.75534	11.0675	11.3509	10.8325	10.0378	10.6459	9.99561	10.6923	10.8506	10.8339	0.255539	11.3509	0.505508
44389	235132_at	LOC254128	hypothetical protein LOC254128	---	0.00577231	1	0.0990588	0.00111339	1	0.0645541	1.57905	Rab25 CDM up vs pc3 CDM	0.141646	1	0.709735	1.1622	Rab25 plastic up vs pc3 plastic	235132_at	6.11244	6.16115	5.87953	6.80716	6.49067	6.83246	6.2986	6.34607	6.31068	6.39669	6.4252	6.78402	0.0855246	6.83246	0.292446
46503	237246_at	---	---	---	0.00392643	1	0.0843123	0.00112088	1	0.0647997	-1.90452	Rab25 CDM down vs pc3 CDM	0.0402017	1	0.493512	-1.3748	Rab25 plastic down vs pc3 plastic	237246_at	4.90562	5.21338	5.17496	3.87805	4.461	4.16663	5.01496	4.52283	4.72762	4.51897	4.18052	4.18825	0.188179	5.21338	0.433796
23234	213927_at	MAP3K9	mitogen-activated protein kinase kinase kinase 9	NM_033141	0.00744716	1	0.109723	0.00112118	1	0.0647997	1.8613	Rab25 CDM up vs pc3 CDM	0.733733	1	0.970772	1.04521	Rab25 plastic up vs pc3 plastic	213927_at	7.74968	7.40253	7.15321	8.33259	8.40148	8.26029	7.68811	7.57837	7.99488	7.56758	7.85018	8.03497	0.148476	8.40148	0.385326
11842	202386_s_at	KIAA0430	KIAA0430	NM_014647	0.00649391	1	0.103274	0.00112619	1	0.0648833	1.68554	Rab25 CDM up vs pc3 CDM	0.91788	1	0.992413	-1.01129	Rab25 plastic down vs pc3 plastic	202386_s_at	7.78215	7.44993	7.46216	8.16924	8.46306	8.32157	7.8446	7.51802	8.03797	7.67089	7.89882	7.78227	0.108771	8.46306	0.329805
14009	204554_at	PPP1R3D	protein phosphatase 1, regulatory (inhibitor) subunit 3D	NM_006242	0.00660082	1	0.104024	0.00112856	1	0.0648983	2.53666	Rab25 CDM up vs pc3 CDM	0.733104	1	0.970684	1.06874	Rab25 plastic up vs pc3 plastic	204554_at	5.57336	4.96903	4.74711	6.51513	6.68117	6.12199	5.67101	5.8688	6.36704	5.81024	6.19234	6.19201	0.344553	6.68117	0.586986
11069	201613_s_at	AP1G2	adaptor-related protein complex 1, gamma 2 subunit	NM_003917	0.00232342	1	0.0681726	0.00112882	1	0.0648983	1.7876	Rab25 CDM up vs pc3 CDM	0.0120244	1	0.331369	1.46181	Rab25 plastic up vs pc3 plastic	201613_s_at	8.17326	8.33301	7.98646	8.8914	9.36925	8.74616	8.06429	8.18895	8.18271	8.87596	8.52431	8.67896	0.175361	9.36925	0.418761
31812	222525_s_at	CCDC25	coiled-coil domain containing 25	NM_018246	0.0007217	1	0.0414485	0.00113727	1	0.0651787	1.66114	Rab25 CDM up vs pc3 CDM	0.000749917	1	0.101157	1.71976	Rab25 plastic up vs pc3 plastic	222525_s_at	9.60588	9.56382	9.66597	10.281	10.3634	10.3878	9.74447	9.16831	9.7729	10.2306	10.3922	10.4095	0.180686	10.4095	0.425071
12782	203327_at	IDE	insulin-degrading enzyme	NM_004969	0.00295196	1	0.0752106	0.00113897	1	0.0651834	1.64269	Rab25 CDM up vs pc3 CDM	0.0233994	1	0.417136	1.32434	Rab25 plastic up vs pc3 plastic	203327_at	8.8799	8.63943	8.81901	9.65464	9.27767	9.55422	8.93152	8.95	9.34967	9.3683	9.62236	9.45636	0.120781	9.65464	0.347535
38606	229344_x_at	RIMKLB	ribosomal modification protein rimK-like family member B	NM_020734	0.00161577	1	0.057889	0.0011497	1	0.0651834	-1.5767	Rab25 CDM down vs pc3 CDM	0.00462778	1	0.227513	-1.43194	Rab25 plastic down vs pc3 plastic	229344_x_at	8.44285	8.67726	8.42012	7.62996	8.04484	7.89471	8.40912	8.28198	8.27241	8.01235	7.63935	7.7579	0.118911	8.67726	0.344835
26417	217122_s_at	RP11-345P4.4	similar to solute carrier family 35, member E2	NM_001110781	0.00231653	1	0.0681726	0.00115099	1	0.0651834	1.5728	Rab25 CDM up vs pc3 CDM	0.00846007	1	0.290254	1.37532	Rab25 plastic up vs pc3 plastic	217122_s_at	11.1312	11.0737	10.7762	11.6666	11.7318	11.5427	10.9349	10.8775	11.2655	11.4198	11.4057	11.6317	0.107334	11.7318	0.327618
25068	215767_at	ZNF804A	zinc finger protein 804A	NM_194250	0.000457214	1	0.0346615	0.00115149	1	0.0651834	2.09576	Rab25 CDM up vs pc3 CDM	0.00068025	1	0.0982042	2.23493	Rab25 plastic up vs pc3 plastic	215767_at	7.39886	7.03009	7.11932	8.21938	7.90808	8.62323	7.57583	7.23916	7.78249	8.46413	8.84539	8.76864	0.432916	8.84539	0.657964
25080	215779_s_at	HIST1H2BG	histone cluster 1, H2bg	NM_003518	0.00543547	1	0.0969541	0.00115343	1	0.0651834	-2.75031	Rab25 CDM down vs pc3 CDM	0.287143	1	0.833331	-1.26382	Rab25 plastic down vs pc3 plastic	215779_s_at	6.11766	5.98238	6.29531	4.67597	4.36671	4.97389	5.62868	4.61331	5.49098	4.53252	5.05593	5.13114	0.430883	6.29531	0.656417
38171	228909_at	LOC642852	hypothetical LOC642852	NR_026943	0.00283942	1	0.0738911	0.00116293	1	0.0653022	1.99068	Rab25 CDM up vs pc3 CDM	0.793626	1	0.979612	1.03857	Rab25 plastic up vs pc3 plastic	228909_at	7.16508	6.89961	6.57613	8.04142	7.83027	7.74891	6.7678	6.86115	7.04949	6.61973	6.92808	7.29443	0.236293	8.04142	0.4861
21763	212450_at	SECISBP2L	SECIS binding protein 2-like	NM_014701	0.00804093	1	0.112901	0.00116332	1	0.0653022	1.63431	Rab25 CDM up vs pc3 CDM	0.589659	1	0.945363	1.05769	Rab25 plastic up vs pc3 plastic	212450_at	8.04327	7.70302	7.50956	8.38472	8.54801	8.44916	7.97951	7.96992	8.29986	8.05218	8.21294	8.2269	0.092089	8.54801	0.303462
22772	213463_s_at	FAM149B1	family with sequence similarity 149, member B1	NM_173348	0.00489921	1	0.0923692	0.00116599	1	0.0653175	1.9093	Rab25 CDM up vs pc3 CDM	0.103379	1	0.653788	1.27336	Rab25 plastic up vs pc3 plastic	213463_s_at	5.73746	5.24925	5.24794	6.32177	6.57634	6.13568	5.26067	5.74419	5.62835	5.87369	6.05534	5.7501	0.181471	6.57634	0.425994
51530	242273_at	---	---	---	0.00733159	1	0.109159	0.00116717	1	0.0653175	1.75247	Rab25 CDM up vs pc3 CDM	0.505252	1	0.92542	-1.08282	Rab25 plastic down vs pc3 plastic	242273_at	6.59687	6.21231	6.51566	7.45549	7.12345	7.17408	6.55095	6.94555	6.92926	6.59169	6.92309	6.56659	0.123149	7.45549	0.350926
53200	243943_x_at	C6orf52	chromosome 6 open reading frame 52	NM_001145020 /// NR_026736 /// NR_026737	0.00255398	1	0.070555	0.00116893	1	0.0653487	-2.56016	Rab25 CDM down vs pc3 CDM	0.0363722	1	0.476628	-1.61593	Rab25 plastic down vs pc3 plastic	243943_x_at	8.43982	9.10469	9.21528	7.64056	7.74687	7.30366	8.3365	7.64564	8.44454	7.65884	7.2651	7.42565	0.453392	9.21528	0.673344
32138	222851_at	ZNF654	zinc finger protein 654	NM_018293	0.00312424	1	0.0771633	0.00117349	1	0.065455	1.61091	Rab25 CDM up vs pc3 CDM	0.143406	1	0.711331	1.17049	Rab25 plastic up vs pc3 plastic	222851_at	6.60712	6.3723	6.74279	7.17591	7.3072	7.30272	7.25867	7.08584	6.8391	7.14382	7.49008	7.23103	0.110915	7.49008	0.333039
11284	201828_x_at	FAM127A	family with sequence similarity 127, member A	NM_001078171	0.00241302	1	0.0690302	0.00117442	1	0.065455	1.57983	Rab25 CDM up vs pc3 CDM	0.00837147	1	0.290254	1.38201	Rab25 plastic up vs pc3 plastic	201828_x_at	10.9649	10.837	10.923	11.5687	11.6641	11.4714	10.8964	11.2994	10.7212	11.4578	11.5104	11.3491	0.109029	11.6641	0.330195
10430	200974_at	ACTA2	actin, alpha 2, smooth muscle, aorta	NM_001141945 /// NM_001613	0.00440469	1	0.0878844	0.00118103	1	0.0656229	2.29308	Rab25 CDM up vs pc3 CDM	0.0416622	1	0.500083	1.50628	Rab25 plastic up vs pc3 plastic	200974_at	9.92347	9.47331	9.58016	11.1609	10.9333	10.4746	9.57246	10.3149	9.89246	10.3026	10.7033	10.5469	0.308355	11.1609	0.555298
30953	221664_s_at	F11R	F11 receptor	NM_016946	0.00499516	1	0.0933392	0.00119203	1	0.0658991	3.52536	Rab25 CDM up vs pc3 CDM	0.100332	1	0.647734	1.61203	Rab25 plastic up vs pc3 plastic	221664_s_at	8.06903	7.6651	7.4512	9.29762	10.2349	9.10612	7.95048	8.60869	7.41305	8.62789	8.74296	8.66801	0.690257	10.2349	0.830817
45100	235843_at	---	---	---	0.000114388	1	0.0185034	0.00119816	1	0.066171	1.63928	Rab25 CDM up vs pc3 CDM	0.000222763	1	0.0588824	-1.89644	Rab25 plastic down vs pc3 plastic	235843_at	3.56084	3.71666	3.66847	4.43647	4.5756	4.07308	4.07027	4.06978	3.75145	2.94716	2.97253	3.20192	0.277714	4.5756	0.526986
13256	203801_at	MRPS14	mitochondrial ribosomal protein S14	NM_022100	0.00156836	1	0.0575505	0.0012041	1	0.0663649	2.48952	Rab25 CDM up vs pc3 CDM	0.00318499	1	0.195067	2.16968	Rab25 plastic up vs pc3 plastic	203801_at	6.75489	7.21782	6.72878	7.8608	8.57596	8.21233	7.26381	6.48343	6.95335	8.15523	7.70035	8.19745	0.487991	8.57596	0.698563
35645	226381_at	PS1TP4	HBV preS1-transactivated protein 4	---	0.0046484	1	0.0905067	0.00121308	1	0.0666494	1.63664	Rab25 CDM up vs pc3 CDM	0.107967	1	0.661227	1.2001	Rab25 plastic up vs pc3 plastic	226381_at	9.6352	9.1665	9.12944	9.92054	9.96102	10.1818	9.57069	9.73557	9.76658	9.8501	10.098	9.9142	0.108102	10.1818	0.328788
21834	212521_s_at	PDE8A	phosphodiesterase 8A	NM_002605 /// NM_173454	0.0037286	1	0.0831408	0.00121319	1	0.0666494	1.69074	Rab25 CDM up vs pc3 CDM	0.199659	1	0.772922	1.16209	Rab25 plastic up vs pc3 plastic	212521_s_at	7.17183	6.81709	7.06053	7.95614	7.82149	7.54478	7.32966	7.68019	7.64472	7.65277	7.96764	7.68434	0.129992	7.96764	0.360544
34592	225327_at	KIAA1370	KIAA1370	NM_019600	0.00288067	1	0.0744744	0.00121413	1	0.0666494	1.79862	Rab25 CDM up vs pc3 CDM	0.0611924	1	0.565025	-1.29883	Rab25 plastic down vs pc3 plastic	225327_at	7.35513	6.94702	7.01326	7.6883	8.09384	8.07394	7.59303	7.15479	7.52169	6.88984	7.20407	7.04397	0.173548	8.09384	0.416591
27689	218396_at	VPS13C	vacuolar protein sorting 13 homolog C (S. cerevisiae)	NM_001018088 /// NM_017684 /// NM_018080 /// NM_020821	0.00191654	1	0.0624736	0.00123356	1	0.0674739	1.53884	Rab25 CDM up vs pc3 CDM	0.0147591	1	0.353296	1.31492	Rab25 plastic up vs pc3 plastic	218396_at	8.58397	8.28859	8.20172	8.75924	9.04016	9.14042	8.73519	8.54947	8.77488	9.02763	9.15098	9.06584	0.104365	9.15098	0.323056
32314	223027_at	SNX9	sorting nexin 9	NM_016224	0.00705919	1	0.107154	0.00123409	1	0.0674739	1.76291	Rab25 CDM up vs pc3 CDM	0.247509	1	0.807186	1.15618	Rab25 plastic up vs pc3 plastic	223027_at	8.62238	8.10854	8.07739	8.99091	9.26088	9.0104	8.32229	8.68681	8.49937	8.63626	8.87308	8.62721	0.129311	9.26088	0.359599
25091	215790_at	AJAP1	adherens junctions associated protein 1	NM_001042478 /// NM_018836	0.00240211	1	0.0690302	0.00123887	1	0.0676676	1.89025	Rab25 CDM up vs pc3 CDM	0.00748751	1	0.276235	1.59094	Rab25 plastic up vs pc3 plastic	215790_at	2.68787	2.30966	2.30969	3.24848	3.36216	3.45232	2.44205	3.01297	2.31083	3.25878	3.38458	3.13214	0.215277	3.45232	0.46398
36888	227626_at	PAQR8	progestin and adipoQ receptor family member VIII	NM_133367	0.00294173	1	0.0751725	0.0012469	1	0.0679702	1.69521	Rab25 CDM up vs pc3 CDM	0.2794	1	0.828242	1.13412	Rab25 plastic up vs pc3 plastic	227626_at	6.63238	6.72991	6.33115	7.32854	7.52812	7.12116	6.96706	7.31612	7.28296	7.52144	7.20486	7.38457	0.140758	7.52812	0.375178
48116	238859_at	FAM149B1	Family with sequence similarity 149, member B1	NM_173348	0.0052965	1	0.0958173	0.00126014	1	0.0684871	1.86064	Rab25 CDM up vs pc3 CDM	0.163344	1	0.73442	1.21679	Rab25 plastic up vs pc3 plastic	238859_at	4.79352	5.04479	5.09758	6.21255	5.46225	5.94848	5.05109	5.18325	5.02734	5.25343	5.30415	5.55334	0.168123	6.21255	0.410028
39582	230320_at	TBRG1	transforming growth factor beta regulator 1	NM_032811 /// NR_016021	0.0030086	1	0.0758823	0.00127333	1	0.0689539	1.56106	Rab25 CDM up vs pc3 CDM	0.0145717	1	0.351903	1.32991	Rab25 plastic up vs pc3 plastic	230320_at	4.79433	4.67111	4.62448	5.46177	5.36667	5.18907	4.62417	5.16874	4.88794	5.35411	5.33047	5.23026	0.100329	5.46177	0.316747
1166	1553858_at	ZBTB3	zinc finger and BTB domain containing 3	NM_024784	0.00195355	1	0.0628006	0.00127503	1	0.0689539	1.57872	Rab25 CDM up vs pc3 CDM	0.00466198	1	0.227614	1.44141	Rab25 plastic up vs pc3 plastic	1553858_at	5.85458	6.01467	6.07681	6.4662	6.75172	6.7044	6.36705	5.82576	6.0847	6.64745	6.58733	6.62517	0.117807	6.75172	0.343231
29371	220079_s_at	USP48	ubiquitin specific peptidase 48	NM_001032730 /// NM_032236	0.00575559	1	0.0990203	0.0012782	1	0.0690571	1.51809	Rab25 CDM up vs pc3 CDM	0.254278	1	0.812228	1.1116	Rab25 plastic up vs pc3 plastic	220079_s_at	9.64031	9.43487	9.54975	10.3103	10.0882	10.0332	9.72367	10.1583	9.83338	9.97416	10.1645	10.0346	0.0747306	10.3103	0.273369
37518	228256_s_at	EPB41L4A	erythrocyte membrane protein band 4.1 like 4A	NM_022140	0.000464785	1	0.034716	0.00128522	1	0.0691983	1.61107	Rab25 CDM up vs pc3 CDM	0.00184291	1	0.154059	1.56741	Rab25 plastic up vs pc3 plastic	228256_s_at	6.33303	6.11108	6.40817	6.87006	6.92521	7.12106	6.15587	5.741	5.84224	6.3717	6.73444	6.57813	0.185574	7.12106	0.430783
14536	205081_at	CRIP1	cysteine-rich protein 1 (intestinal)	NM_001311	0.000137553	1	0.0199488	0.00129716	1	0.0694892	2.93047	Rab25 CDM up vs pc3 CDM	0.000204933	1	0.0554688	4.16851	Rab25 plastic up vs pc3 plastic	205081_at	6.17035	5.9986	6.2561	7.85238	7.95843	7.26764	4.55418	5.62203	4.51076	7.10843	7.09827	6.65886	1.28709	7.95843	1.1345
28655	219363_s_at	MTERFD1	MTERF domain containing 1	NM_015942	0.00231199	1	0.0681726	0.0012977	1	0.0694892	-1.61358	Rab25 CDM down vs pc3 CDM	0.0134487	1	0.343441	-1.36683	Rab25 plastic down vs pc3 plastic	219363_s_at	12.0621	12.0773	12.1432	11.453	11.0751	11.6837	12.2261	11.9982	12.2645	11.632	11.729	11.7753	0.124617	12.2645	0.353011
39362	230100_x_at	PAK1	p21 protein (Cdc42/Rac)-activated kinase 1	NM_001128620 /// NM_002576	0.00279391	1	0.0731495	0.00130172	1	0.0694892	1.62788	Rab25 CDM up vs pc3 CDM	0.317098	1	0.853687	1.11361	Rab25 plastic up vs pc3 plastic	230100_x_at	7.68659	7.23899	7.36175	8.19054	8.24686	7.95891	7.93991	8.09084	8.06492	7.9632	8.37726	8.22095	0.123274	8.37726	0.351104
21556	212242_at	TUBA4A	tubulin, alpha 4a	NM_006000	0.000735339	1	0.0417223	0.00130272	1	0.0694892	-1.94646	Rab25 CDM down vs pc3 CDM	0.0013621	1	0.133704	-1.93711	Rab25 plastic down vs pc3 plastic	212242_at	10.6799	10.5827	10.4399	9.98339	9.35047	9.48608	10.5838	11.1198	10.9914	9.76977	9.92921	10.1343	0.323611	11.1198	0.568868
23203	213896_x_at	FAM149B1	family with sequence similarity 149, member B1	NM_173348	0.00534896	1	0.096202	0.00130731	1	0.0695305	1.97471	Rab25 CDM up vs pc3 CDM	0.0695524	1	0.583811	1.3433	Rab25 plastic up vs pc3 plastic	213896_x_at	5.63275	5.39845	6.10753	6.87354	6.47854	6.73158	5.95892	5.86664	5.85509	6.15514	6.63379	6.16907	0.203797	6.87354	0.451439
19360	209946_at	VEGFC	vascular endothelial growth factor C	NM_005429	0.00173883	1	0.0599429	0.00130897	1	0.069551	-1.8294	Rab25 CDM down vs pc3 CDM	0.0035475	1	0.204815	-1.66551	Rab25 plastic down vs pc3 plastic	209946_at	8.18099	7.94831	8.00045	7.41786	6.80264	7.29515	7.81512	8.00478	7.90673	6.88294	7.26785	7.36794	0.214155	8.18099	0.462769
32516	223231_at	TATDN1	TatD DNase domain containing 1	NM_001146160 /// NM_032026 /// NR_027427	0.00318078	1	0.0779162	0.00131919	1	0.0698785	-1.69122	Rab25 CDM down vs pc3 CDM	0.0222669	1	0.409637	-1.36078	Rab25 plastic down vs pc3 plastic	223231_at	13.0368	13.4298	13.3305	12.4548	12.3483	12.7198	13.1109	12.6983	13.0367	12.6237	12.3401	12.5488	0.139272	13.4298	0.373191
22214	212901_s_at	CSTF2T	cleavage stimulation factor, 3' pre-RNA, subunit 2, 64kDa, tau variant	NM_015235	0.00179759	1	0.0608189	0.00132025	1	0.0698785	1.9179	Rab25 CDM up vs pc3 CDM	0.0913787	1	0.630188	1.29579	Rab25 plastic up vs pc3 plastic	212901_s_at	8.73395	8.07851	8.11197	9.23926	9.1733	9.33046	8.97361	9.15236	9.13055	9.15385	9.68898	9.5352	0.24756	9.68898	0.497554
39074	229812_at	USP48	ubiquitin specific peptidase 48	NM_001032730 /// NM_032236	0.0037035	1	0.0828421	0.00132751	1	0.0699804	1.54065	Rab25 CDM up vs pc3 CDM	0.205094	1	0.777422	1.13177	Rab25 plastic up vs pc3 plastic	229812_at	7.84574	7.61949	7.44093	8.17507	8.15115	8.45056	8.09386	8.22553	7.96153	8.1455	8.28812	8.38305	0.0908126	8.45056	0.301351
17255	207808_s_at	PROS1	protein S (alpha)	NM_000313	0.00374532	1	0.0833058	0.00133793	1	0.0701385	1.91945	Rab25 CDM up vs pc3 CDM	0.0224865	1	0.411325	1.46563	Rab25 plastic up vs pc3 plastic	207808_s_at	7.80341	7.45999	7.42635	8.44692	8.48147	8.58344	7.79105	7.29194	7.88923	7.89215	8.31219	8.42245	0.206619	8.58344	0.454554
37076	227814_at	WDR53	WD repeat domain 53	NM_182627	0.00428887	1	0.0871078	0.00133867	1	0.0701385	-1.58593	Rab25 CDM down vs pc3 CDM	0.0290521	1	0.444564	-1.28984	Rab25 plastic down vs pc3 plastic	227814_at	6.21966	6.21108	6.48377	5.70057	5.46492	5.75304	6.34571	5.92222	6.28551	5.68018	5.91105	5.86064	0.0998471	6.48377	0.315986
12707	203252_at	CDK2AP2	cyclin-dependent kinase 2 associated protein 2	NM_005851	0.00359601	1	0.08199	0.00133927	1	0.0701385	1.77957	Rab25 CDM up vs pc3 CDM	0.0200101	1	0.398244	1.41493	Rab25 plastic up vs pc3 plastic	203252_at	9.26355	8.83037	9.07294	9.92486	10.0774	9.65919	9.17739	9.56541	9.18373	9.69538	10.0348	9.69853	0.163191	10.0774	0.403969
32984	223700_at	MND1	meiotic nuclear divisions 1 homolog (S. cerevisiae)	NM_032117	0.00438924	1	0.0878844	0.00134096	1	0.0701598	-1.6131	Rab25 CDM down vs pc3 CDM	0.366791	1	0.878529	-1.09979	Rab25 plastic down vs pc3 plastic	223700_at	10.125	10.4024	10.5619	9.80811	9.47375	9.73793	10.4614	10.1031	10.4416	10.1753	10.1588	10.2603	0.106764	10.5619	0.326747
16403	206949_s_at	RUSC1	RUN and SH3 domain containing 1	NM_001105203 /// NM_001105204 /// NM_001105205 /// NM_014328	0.00160901	1	0.0578393	0.00134239	1	0.0701677	1.50517	Rab25 CDM up vs pc3 CDM	0.00448716	1	0.225719	1.39442	Rab25 plastic up vs pc3 plastic	206949_s_at	9.64387	9.75445	9.4715	10.2897	10.337	10.0129	9.63702	9.90999	9.9214	10.3912	10.1713	10.3449	0.100943	10.3912	0.317715
3813	1557675_at	RAF1	V-raf-1 murine leukemia viral oncogene homolog 1	NM_002880	0.00607872	1	0.101098	0.00134929	1	0.0702204	-1.53081	Rab25 CDM down vs pc3 CDM	0.227615	1	0.79265	1.1228	Rab25 plastic up vs pc3 plastic	1557675_at	6.83048	7.14284	7.15497	6.39146	6.47062	6.42333	6.68717	6.25203	6.61411	6.76477	6.5848	6.70506	0.0780245	7.15497	0.279329
16019	206565_x_at	SMA4	glucuronidase, beta pseudogene	---	0.00821147	1	0.114148	0.00135111	1	0.0702204	-1.53153	Rab25 CDM down vs pc3 CDM	0.58742	1	0.944839	-1.05145	Rab25 plastic down vs pc3 plastic	206565_x_at	6.43835	6.79112	6.8114	6.14119	5.96399	6.09078	6.61739	6.27807	6.60255	6.47498	6.31613	6.48977	0.072399	6.8114	0.269071
44686	235429_at	---	---	---	0.00361008	1	0.0821395	0.00135365	1	0.0702859	-1.55644	Rab25 CDM down vs pc3 CDM	0.0227274	1	0.412968	-1.29594	Rab25 plastic down vs pc3 plastic	235429_at	8.99288	9.18411	9.34944	8.52905	8.38141	8.70123	9.30344	8.88994	9.22278	8.79079	8.75609	8.7473	0.0963819	9.34944	0.310454
25741	216442_x_at	FN1	fibronectin 1	NM_002026 /// NM_054034 /// NM_212474 /// NM_212475 /// NM_212476 /// NM_212478	0.00153689	1	0.0569693	0.00135831	1	0.0703274	2.37347	Rab25 CDM up vs pc3 CDM	0.00252643	1	0.177548	2.17976	Rab25 plastic up vs pc3 plastic	216442_x_at	13.6422	13.1802	13.0207	14.3387	14.8418	14.4036	13.1038	13.8732	13.0868	14.5577	14.5796	14.299	0.458093	14.8418	0.676826
18740	209318_x_at	PLAGL1	pleiomorphic adenoma gene-like 1	NM_001080951 /// NM_001080952 /// NM_001080953 /// NM_001080954 /// NM_001080955	0.0014133	1	0.055237	0.00136239	1	0.0703295	1.62565	Rab25 CDM up vs pc3 CDM	0.00620863	1	0.25697	1.45202	Rab25 plastic up vs pc3 plastic	209318_x_at	8.51036	8.52076	8.13578	8.85296	9.31579	9.1012	8.82731	8.61818	8.7417	9.28451	9.13533	9.38153	0.148038	9.38153	0.384757
918	1553510_s_at	RQCD1	RCD1 required for cell differentiation1 homolog (S. pombe)	NM_005444	0.00891743	1	0.117911	0.00136291	1	0.0703295	-1.51562	Rab25 CDM down vs pc3 CDM	0.623803	1	0.952201	-1.04522	Rab25 plastic down vs pc3 plastic	1553510_s_at	10.3541	10.4309	10.5685	9.99647	9.56022	9.99708	10.2769	10.1147	10.3334	10.0945	10.1981	10.241	0.0676369	10.5685	0.260071
44710	235453_at	TOR1AIP2	torsin A interacting protein 2	NM_145034	0.00298536	1	0.0757071	0.00137002	1	0.0703295	1.8571	Rab25 CDM up vs pc3 CDM	0.40854	1	0.894232	1.11926	Rab25 plastic up vs pc3 plastic	235453_at	3.78558	3.69553	4.00299	5.02447	4.64384	4.49495	4.59338	4.88269	4.37059	4.53934	4.9106	4.88436	0.198882	5.02447	0.445962
31146	221858_at	TBC1D12	TBC1 domain family, member 12	NM_015188	0.00431614	1	0.0872403	0.00137027	1	0.0703295	1.97383	Rab25 CDM up vs pc3 CDM	0.444897	1	0.907765	1.12078	Rab25 plastic up vs pc3 plastic	221858_at	6.35399	5.68712	5.77684	6.89935	7.09614	6.76546	6.63303	6.68068	6.84475	6.57674	7.13619	6.93905	0.218374	7.13619	0.467305
52218	242961_x_at	DDX58	DEAD (Asp-Glu-Ala-Asp) box polypeptide 58	NM_014314	0.00768403	1	0.110973	0.00137044	1	0.0703295	1.51262	Rab25 CDM up vs pc3 CDM	0.772526	1	0.976756	1.02617	Rab25 plastic up vs pc3 plastic	242961_x_at	7.25997	7.16737	7.18147	7.99611	7.87972	7.52413	7.2808	7.38008	7.42408	7.22661	7.43448	7.53566	0.069742	7.99611	0.264087
31968	222681_at	KTELC1	KTEL (Lys-Tyr-Glu-Leu) containing 1	NM_152305 /// NR_024265	0.00258703	1	0.0707938	0.00137404	1	0.0704085	-1.56207	Rab25 CDM down vs pc3 CDM	0.0110404	1	0.321083	-1.35836	Rab25 plastic down vs pc3 plastic	222681_at	8.05897	8.14718	8.29785	7.7597	7.20261	7.6113	8.11595	8.16958	8.29825	7.70523	7.77355	7.7794	0.107202	8.29825	0.327418
12889	203434_s_at	MME	membrane metallo-endopeptidase	NM_000902 /// NM_007287 /// NM_007288 /// NM_007289	0.000657759	1	0.0398434	0.00137672	1	0.0704407	-1.84779	Rab25 CDM down vs pc3 CDM	0.000541659	1	0.0862118	-2.03722	Rab25 plastic down vs pc3 plastic	203434_s_at	11.7888	11.4038	11.4257	10.3739	11.0711	10.5159	11.7086	11.6184	11.5185	10.5255	10.7242	10.516	0.288059	11.7888	0.536711
10605	201149_s_at	TIMP3	TIMP metallopeptidase inhibitor 3	NM_000362	0.00211809	1	0.0652065	0.00139417	1	0.0708423	-4.95544	Rab25 CDM down vs pc3 CDM	0.00777905	1	0.28111	-3.25777	Rab25 plastic down vs pc3 plastic	201149_s_at	5.26443	5.15337	4.20528	2.30407	2.68283	2.70914	3.95307	5.01263	3.10499	2.26138	2.04067	2.65698	1.45966	5.26443	1.20816
44714	235457_at	MAML2	mastermind-like 2 (Drosophila)	NM_032427	0.000647008	1	0.0395873	0.00139769	1	0.0709057	1.78524	Rab25 CDM up vs pc3 CDM	0.0844683	1	0.616236	1.2699	Rab25 plastic up vs pc3 plastic	235457_at	8.32343	7.75362	7.97259	8.88985	8.94037	8.72778	8.8285	9.07054	8.82761	8.98991	9.51652	9.25435	0.259005	9.51652	0.508925
37383	228121_at	TGFB2	transforming growth factor, beta 2	NM_001135599 /// NM_003238	0.000310173	1	0.0290389	0.00139931	1	0.0709057	-4.03988	Rab25 CDM down vs pc3 CDM	0.000240752	1	0.0606596	-6.2523	Rab25 plastic down vs pc3 plastic	228121_at	6.49697	6.34092	6.99849	4.50585	3.75419	5.5334	7.59726	7.55124	7.54397	5.09378	5.19098	4.47455	1.81163	7.59726	1.34597
11530	202074_s_at	OPTN	optineurin	NM_001008211 /// NM_001008212 /// NM_001008213 /// NM_021980	0.00161036	1	0.057849	0.0014017	1	0.0709611	1.58197	Rab25 CDM up vs pc3 CDM	0.0556679	1	0.550949	1.2398	Rab25 plastic up vs pc3 plastic	202074_s_at	9.62469	9.51619	9.57334	10.5216	10.0537	10.1241	9.16393	9.47965	9.52335	9.58236	9.7543	9.7606	0.128786	10.5216	0.358868
30284	220992_s_at	C1orf25	chromosome 1 open reading frame 25	NM_030934	0.00440059	1	0.0878844	0.00140748	1	0.0710565	2.23024	Rab25 CDM up vs pc3 CDM	0.0449849	1	0.512177	1.49049	Rab25 plastic up vs pc3 plastic	220992_s_at	6.36444	6.07216	5.55821	7.15978	7.30047	7.00616	5.87031	5.87456	6.46676	6.47608	6.57244	6.89047	0.305016	7.30047	0.552282
38269	229007_at	LOC283788	FSHD region gene 1 pseudogene	NR_027436 /// XR_079086 /// XR_079478	0.00889699	1	0.117762	0.00142142	1	0.0716277	1.57963	Rab25 CDM up vs pc3 CDM	0.721394	1	0.968227	-1.0361	Rab25 plastic down vs pc3 plastic	229007_at	5.992	6.01545	5.60753	6.45969	6.53707	6.59699	6.39274	6.25469	6.31148	6.1466	6.12469	6.53414	0.0829429	6.59699	0.287998
37294	228032_s_at	DENND1B	DENN/MADD domain containing 1B	NM_001142795 /// NM_144977	0.00900888	1	0.118257	0.00142707	1	0.0716714	1.66159	Rab25 CDM up vs pc3 CDM	0.368437	1	0.879378	1.10703	Rab25 plastic up vs pc3 plastic	228032_s_at	3.27649	3.35024	3.27316	3.96269	3.78173	4.35317	3.54081	3.37469	3.79051	3.83654	3.66508	3.64446	0.102115	4.35317	0.319554
28835	219543_at	PBLD	phenazine biosynthesis-like protein domain containing	NM_001033083 /// NM_022129	0.00259438	1	0.0708257	0.00142833	1	0.0716714	1.56191	Rab25 CDM up vs pc3 CDM	0.0291167	1	0.445054	1.2822	Rab25 plastic up vs pc3 plastic	219543_at	5.35201	5.19395	5.49176	6.0197	5.7801	6.16785	5.39074	5.09241	5.28905	5.4461	5.76798	5.63399	0.108439	6.16785	0.3293
14334	204879_at	PDPN	podoplanin	NM_001006624 /// NM_001006625 /// NM_006474 /// NM_198389	0.00470233	1	0.0907838	0.00142992	1	0.0716714	1.97511	Rab25 CDM up vs pc3 CDM	0.0319712	1	0.456896	1.44901	Rab25 plastic up vs pc3 plastic	204879_at	10.9723	10.8659	10.8628	11.7371	12.3125	11.5972	11.1042	11.425	10.7995	11.7233	11.679	11.5316	0.217033	12.3125	0.465868
38581	229319_at	---	---	---	0.00538188	1	0.096444	0.00143237	1	0.0716714	1.60658	Rab25 CDM up vs pc3 CDM	0.0475092	1	0.522463	1.2625	Rab25 plastic up vs pc3 plastic	229319_at	7.71965	7.54247	7.34455	8.09353	8.21814	8.34699	7.48967	7.69251	7.93244	8.19829	8.03424	7.89094	0.101779	8.34699	0.319028
49890	240633_at	DOK7	docking protein 7	NM_173660	0.00357985	1	0.0817579	0.00144352	1	0.0720772	2.05566	Rab25 CDM up vs pc3 CDM	0.45611	1	0.911449	1.12612	Rab25 plastic up vs pc3 plastic	240633_at	2.49397	2.45417	2.64121	4.00625	3.09016	3.61174	2.24057	2.61221	2.65443	2.53455	2.74938	2.73737	0.261703	4.00625	0.511569
36036	226773_at	---	---	---	0.0021259	1	0.0652632	0.00145115	1	0.072243	1.53304	Rab25 CDM up vs pc3 CDM	0.038225	1	0.485132	1.24988	Rab25 plastic up vs pc3 plastic	226773_at	6.91672	6.95974	6.95356	7.84265	7.48791	7.34864	7.18874	7.39276	7.52225	7.61259	7.67331	7.78322	0.105293	7.84265	0.324489
28536	219244_s_at	MRPL46	mitochondrial ribosomal protein L46	NM_022163	0.00207703	1	0.0646706	0.00145314	1	0.072243	-1.71687	Rab25 CDM down vs pc3 CDM	0.00489435	1	0.232694	-1.54992	Rab25 plastic down vs pc3 plastic	219244_s_at	9.84351	9.98642	10.1677	9.53133	8.93841	9.18855	9.82566	9.66932	9.98169	9.03706	9.20616	9.33686	0.16959	10.1677	0.411813
35669	226405_s_at	ARRDC1	arrestin domain containing 1	NM_152285	0.00513794	1	0.0941469	0.00145454	1	0.072243	1.77822	Rab25 CDM up vs pc3 CDM	0.0548485	1	0.548385	1.3133	Rab25 plastic up vs pc3 plastic	226405_s_at	7.23	7.30304	7.22589	8.19943	8.22453	7.82627	7.19805	7.76001	7.09101	7.80149	7.69283	7.73435	0.152588	8.22453	0.390625
1696	1554599_x_at	---	---	---	0.00117575	1	0.0519336	0.0014572	1	0.072243	-1.56735	Rab25 CDM down vs pc3 CDM	0.00737283	1	0.275844	-1.40145	Rab25 plastic down vs pc3 plastic	1554599_x_at	6.95207	7.29862	7.13268	6.53097	6.63316	6.27425	7.48812	7.34294	7.22964	6.85631	6.69582	7.04782	0.135644	7.48812	0.368299
10819	201363_s_at	IVNS1ABP	influenza virus NS1A binding protein	NM_006469	0.0026927	1	0.0718863	0.00146269	1	0.0722924	1.88986	Rab25 CDM up vs pc3 CDM	0.015462	1	0.357062	1.50914	Rab25 plastic up vs pc3 plastic	201363_s_at	8.58995	8.4093	8.24744	9.09248	9.73844	9.17062	8.83628	9.07915	8.55784	9.47327	9.42441	9.35676	0.220571	9.73844	0.46965
21985	212672_at	ATM	ataxia telangiectasia mutated	NM_000051 /// NM_138292	0.00417608	1	0.0860962	0.00146441	1	0.0722924	1.89743	Rab25 CDM up vs pc3 CDM	0.107578	1	0.661006	1.27743	Rab25 plastic up vs pc3 plastic	212672_at	8.04184	7.35362	7.48522	8.36544	8.62922	8.65815	8.21302	8.15025	8.27788	8.33821	8.84023	8.52243	0.199692	8.84023	0.446869
33433	224151_s_at	AK3	adenylate kinase 3	NM_016282	0.00378476	1	0.0833058	0.00147148	1	0.0724805	1.55032	Rab25 CDM up vs pc3 CDM	0.0737397	1	0.593655	1.20974	Rab25 plastic up vs pc3 plastic	224151_s_at	10.3575	10.0752	10.2358	10.8845	10.8586	10.8231	10.7446	10.4678	10.6171	10.586	11.0322	11.0354	0.0961229	11.0354	0.310037
12373	202916_s_at	FAM20B	family with sequence similarity 20, member B	NM_014864	0.00101237	1	0.0488537	0.00148859	1	0.0727551	1.5475	Rab25 CDM up vs pc3 CDM	0.0017878	1	0.152019	1.52748	Rab25 plastic up vs pc3 plastic	202916_s_at	8.67847	8.40463	8.47855	9.27739	8.98886	9.18522	8.64991	8.58993	8.91103	9.11033	9.44402	9.42997	0.133957	9.44402	0.366001
11663	202207_at	ARL4C	ADP-ribosylation factor-like 4C	NM_005737	0.0012644	1	0.0532924	0.00151317	1	0.0734801	1.99442	Rab25 CDM up vs pc3 CDM	0.968528	1	0.997866	-1.00598	Rab25 plastic down vs pc3 plastic	202207_at	11.5978	11.171	11.1621	12.1728	12.7303	12.0157	11.2195	11.1223	10.9916	10.8402	11.2418	11.2256	0.318156	12.7303	0.564053
15749	206295_at	IL18	interleukin 18 (interferon-gamma-inducing factor)	NM_001562	0.00121664	1	0.0526113	0.00151335	1	0.0734801	2.02402	Rab25 CDM up vs pc3 CDM	0.00183779	1	0.153877	1.97934	Rab25 plastic up vs pc3 plastic	206295_at	8.36328	8.72158	8.82659	9.61571	9.51127	9.83613	8.74542	7.95609	8.65687	9.45772	9.35338	9.50233	0.335159	9.83613	0.578929
34388	225123_at	---	---	---	0.00440909	1	0.0878844	0.00151496	1	0.0734801	2.38339	Rab25 CDM up vs pc3 CDM	0.0882889	1	0.624314	1.42983	Rab25 plastic up vs pc3 plastic	225123_at	4.19833	3.85464	3.98368	5.2787	5.43316	5.08383	4.30814	3.54415	4.16018	4.01643	4.67757	4.86599	0.366167	5.43316	0.605117
34540	225275_at	EDIL3	EGF-like repeats and discoidin I-like domains 3	NM_005711	0.00576102	1	0.0990204	0.00152101	1	0.0735531	3.20304	Rab25 CDM up vs pc3 CDM	0.0634819	1	0.569649	1.70246	Rab25 plastic up vs pc3 plastic	225275_at	3.62553	2.61483	3.27734	4.80074	5.17657	4.57871	3.66344	3.34159	3.26982	3.55239	4.75031	4.27502	0.614945	5.17657	0.784184
20138	210749_x_at	DDR1	discoidin domain receptor tyrosine kinase 1	NM_001954 /// NM_013993 /// NM_013994	0.000967666	1	0.0475356	0.00152184	1	0.0735531	1.63757	Rab25 CDM up vs pc3 CDM	0.0763762	1	0.60055	1.23739	Rab25 plastic up vs pc3 plastic	210749_x_at	7.98896	8.2105	8.18156	8.8331	9.16343	8.51916	7.92448	7.86954	7.70278	8.19086	8.05607	8.17176	0.17415	9.16343	0.417312
46218	236961_at	---	---	---	0.00321924	1	0.0782921	0.0015331	1	0.0739826	-1.93924	Rab25 CDM down vs pc3 CDM	0.0276786	1	0.435552	-1.45954	Rab25 plastic down vs pc3 plastic	236961_at	8.39363	9.03734	8.66892	7.65897	7.8727	7.70174	8.22612	8.18168	8.23254	8.04709	7.33056	7.62615	0.231697	9.03734	0.481349
11005	201549_x_at	KDM5B	lysine (K)-specific demethylase 5B	NM_006618	0.00622295	1	0.101811	0.00156427	1	0.0746955	1.61916	Rab25 CDM up vs pc3 CDM	0.651236	1	0.957952	1.04944	Rab25 plastic up vs pc3 plastic	201549_x_at	8.71795	8.33261	8.21174	8.95451	9.37457	9.01895	8.43998	8.57444	8.51361	8.51264	8.66712	8.55713	0.104274	9.37457	0.322914
13063	203608_at	ALDH5A1	aldehyde dehydrogenase 5 family, member A1	NM_001080 /// NM_170740	0.00477655	1	0.091282	0.0015696	1	0.0748847	2.54623	Rab25 CDM up vs pc3 CDM	0.0356099	1	0.472796	1.6542	Rab25 plastic up vs pc3 plastic	203608_at	6.39592	5.51965	5.54	7.25312	6.9423	7.30523	5.95519	6.64155	6.37015	6.75191	7.34731	7.04608	0.420265	7.34731	0.648279
15752	206298_at	ARHGAP22	Rho GTPase activating protein 22	NM_021226	0.008847	1	0.117605	0.00157591	1	0.0750232	2.7704	Rab25 CDM up vs pc3 CDM	0.529423	1	0.931241	1.15377	Rab25 plastic up vs pc3 plastic	206298_at	9.16183	8.46968	8.21602	9.72906	10.7214	9.80735	8.79891	9.05946	9.0966	9.18832	9.33751	9.0482	0.426846	10.7214	0.653335
35072	225807_at	JUB	jub, ajuba homolog (Xenopus laevis)	NM_032876 /// NM_198086	0.00241291	1	0.0690302	0.00157911	1	0.0750232	1.71624	Rab25 CDM up vs pc3 CDM	0.0288249	1	0.442277	1.35915	Rab25 plastic up vs pc3 plastic	225807_at	7.73816	7.17829	7.34258	8.25338	8.08434	8.25906	7.80143	7.95968	7.95986	8.08232	8.59108	8.37569	0.167518	8.59108	0.409289
34023	224756_s_at	BAT5	HLA-B associated transcript 5	NM_021160	0.0105611	1	0.126546	0.00157927	1	0.0750232	1.8788	Rab25 CDM up vs pc3 CDM	0.695797	1	0.963859	1.05613	Rab25 plastic up vs pc3 plastic	224756_s_at	6.05796	5.99165	5.52647	6.70051	7.07584	6.52917	5.95951	6.39235	6.25937	6.3955	6.14958	6.30253	0.156283	7.07584	0.395327
35161	225896_at	---	---	---	0.00273294	1	0.0724297	0.00158667	1	0.0752396	3.03066	Rab25 CDM up vs pc3 CDM	0.00708908	1	0.271633	2.34165	Rab25 plastic up vs pc3 plastic	225896_at	6.50399	6.88639	6.72717	8.52175	8.44787	7.94682	6.49374	7.60048	6.27258	8.29725	7.83592	7.91621	0.684873	8.52175	0.82757
30879	221589_s_at	ALDH6A1	aldehyde dehydrogenase 6 family, member A1	NM_005589	0.00888008	1	0.117731	0.00159609	1	0.07539	4.01542	Rab25 CDM up vs pc3 CDM	0.260071	1	0.817065	1.43413	Rab25 plastic up vs pc3 plastic	221589_s_at	7.12943	5.66534	5.77211	7.96466	8.11477	8.5041	7.04939	7.0471	7.29201	7.01916	8.1733	7.75657	0.796991	8.5041	0.892743
52566	243309_at	FLJ27352	hypothetical LOC145788	XM_001722751 /// XM_001726239 /// XM_001726290	0.00375634	1	0.0833058	0.00159753	1	0.07539	1.51886	Rab25 CDM up vs pc3 CDM	0.268939	1	0.822782	-1.11211	Rab25 plastic down vs pc3 plastic	243309_at	3.56026	3.34448	3.40165	3.92799	3.83168	4.35569	3.58893	3.48331	3.57765	3.34336	3.48764	3.35898	0.0899122	4.35569	0.299854
13722	204267_x_at	PKMYT1	protein kinase, membrane associated tyrosine/threonine 1	NM_004203 /// NM_182687	0.00112359	1	0.0510849	0.00159845	1	0.07539	-1.50413	Rab25 CDM down vs pc3 CDM	0.324156	1	0.858275	-1.09614	Rab25 plastic down vs pc3 plastic	204267_x_at	8.82319	9.12513	8.90543	8.38921	8.52232	8.17543	9.05855	9.17921	9.21194	9.20999	8.84359	8.99883	0.116725	9.21194	0.341651
39237	229975_at	BMPR1B	bone morphogenetic protein receptor, type IB	NM_001203	0.00259362	1	0.0708257	0.00160363	1	0.07539	-3.15073	Rab25 CDM down vs pc3 CDM	0.00897091	1	0.293879	-2.32265	Rab25 plastic down vs pc3 plastic	229975_at	5.39812	4.26648	4.87582	3.45709	3.10707	3.0092	4.72397	5.05436	5.15645	3.1995	4.34281	3.74516	0.746206	5.39812	0.863832
35776	226512_at	ZMYM2	zinc finger, MYM-type 2	NM_003453 /// NM_197968	0.00454858	1	0.089587	0.00160598	1	0.0754356	1.79226	Rab25 CDM up vs pc3 CDM	0.78596	1	0.978767	1.03572	Rab25 plastic up vs pc3 plastic	226512_at	7.30523	6.98368	6.87487	7.78297	7.83755	8.06859	7.82008	7.47626	8.12392	7.70683	7.92831	7.93704	0.167124	8.12392	0.408809
36295	227032_at	PLXNA2	plexin A2	NM_025179	0.0055896	1	0.0979013	0.00161935	1	0.0756999	3.3938	Rab25 CDM up vs pc3 CDM	0.0453102	1	0.513124	1.86073	Rab25 plastic up vs pc3 plastic	227032_at	7.08505	6.21027	5.95757	8.46807	8.1842	7.88932	6.34736	7.49917	7.21703	7.63592	8.12441	7.99083	0.697116	8.46807	0.834934
13330	203875_at	SMARCA1	SWI/SNF related, matrix associated, actin dependent regulator of chromatin, subf	NM_003069 /// NM_139035	0.00489005	1	0.0923216	0.00162347	1	0.0758012	1.53361	Rab25 CDM up vs pc3 CDM	0.221643	1	0.790041	1.12933	Rab25 plastic up vs pc3 plastic	203875_at	10.9618	10.6311	10.6768	11.3516	11.3357	11.4332	11.2181	10.9915	11.3826	11.1689	11.4983	11.4514	0.0884317	11.4983	0.297375
27325	218032_at	SNN	stannin	NM_003498	0.00819966	1	0.114134	0.00162603	1	0.0758503	1.85992	Rab25 CDM up vs pc3 CDM	0.440805	1	0.906281	1.11408	Rab25 plastic up vs pc3 plastic	218032_at	7.29087	6.93584	7.04055	8.12803	7.99349	7.83146	7.36808	7.26357	7.16395	6.97268	7.5743	7.71617	0.163105	8.12803	0.403862
1588	1554456_a_at	LINS1	lines homolog 1 (Drosophila)	NM_001040614 /// NM_001040615 /// NM_001040616 /// NM_018148	0.00731793	1	0.10911	0.00163342	1	0.075897	-1.76003	Rab25 CDM down vs pc3 CDM	0.515611	1	0.927991	-1.0861	Rab25 plastic down vs pc3 plastic	1554456_a_at	7.5152	8.05439	8.08462	7.08994	6.89185	7.22562	7.43688	7.22974	7.27586	7.42101	7.02535	7.13864	0.139615	8.08462	0.373651
13075	203620_s_at	FCHSD2	FCH and double SH3 domains 2	NM_014824	0.00229949	1	0.0680546	0.00163663	1	0.075897	1.88487	Rab25 CDM up vs pc3 CDM	0.0069275	1	0.269965	1.63406	Rab25 plastic up vs pc3 plastic	203620_s_at	7.66082	7.03892	7.06348	8.13398	8.20905	8.16358	7.56695	7.53825	7.58909	7.89952	8.48871	8.43145	0.236325	8.48871	0.486133
54212	34408_at	RTN2	reticulon 2	NM_005619 /// NM_206900 /// NM_206901	0.00953075	1	0.121061	0.00167394	1	0.0768838	1.83397	Rab25 CDM up vs pc3 CDM	0.753192	1	0.974226	1.04349	Rab25 plastic up vs pc3 plastic	34408_at	6.7242	6.48394	6.23586	7.23015	7.76347	7.07529	6.562	6.74815	6.85496	6.82611	6.78051	6.74274	0.151314	7.76347	0.388991
34260	224994_at	CAMK2D	calcium/calmodulin-dependent protein kinase II delta	NM_001221 /// NM_172114 /// NM_172115 /// NM_172127 /// NM_172128 /// NM_172129	0.00244713	1	0.0694416	0.00167478	1	0.0768838	2.04559	Rab25 CDM up vs pc3 CDM	0.0434274	1	0.506159	1.44763	Rab25 plastic up vs pc3 plastic	224994_at	5.3636	4.94991	4.7406	5.64235	6.41973	6.08959	4.99797	4.69801	4.69368	5.19147	5.39837	5.40089	0.298804	6.41973	0.54663
27418	218125_s_at	CCDC25	coiled-coil domain containing 25	NM_018246	0.00127701	1	0.0532924	0.00168255	1	0.0770578	1.7365	Rab25 CDM up vs pc3 CDM	0.0015318	1	0.141406	1.75153	Rab25 plastic up vs pc3 plastic	218125_s_at	7.04649	6.94585	7.23817	8.05845	7.67314	7.88746	7.23079	6.8501	7.40066	7.74378	8.10012	8.0635	0.210032	8.10012	0.458293
54339	39549_at	NPAS2	neuronal PAS domain protein 2	NM_002518	0.00509584	1	0.0940076	0.00168974	1	0.0772464	2.10409	Rab25 CDM up vs pc3 CDM	0.588573	1	0.945049	1.09477	Rab25 plastic up vs pc3 plastic	39549_at	9.09908	8.70199	8.47779	9.66792	10.3393	9.49123	8.64924	8.81948	8.93563	8.90972	8.98971	8.89679	0.268315	10.3393	0.517991
33484	224204_x_at	ARNTL2	aryl hydrocarbon receptor nuclear translocator-like 2	NM_020183	0.0042497	1	0.0869689	0.00169176	1	0.0772738	-1.67345	Rab25 CDM down vs pc3 CDM	0.055107	1	0.548662	-1.28352	Rab25 plastic down vs pc3 plastic	224204_x_at	10.3314	10.3753	10.5039	9.69742	9.44718	9.83752	10.5845	10.6462	10.0783	9.96349	10.1045	10.1607	0.134732	10.6462	0.367059
21027	211698_at	EID1	EP300 interacting inhibitor of differentiation 1	NM_014335	0.00713449	1	0.107601	0.00169472	1	0.0773446	1.5515	Rab25 CDM up vs pc3 CDM	0.322609	1	0.857057	1.10524	Rab25 plastic up vs pc3 plastic	211698_at	10.4668	10.5343	10.4348	10.8562	11.325	11.1557	11.1162	10.6646	10.8968	11.0812	10.9812	11.0483	0.0858696	11.325	0.293035
32832	223548_at	C1orf26	chromosome 1 open reading frame 26	NM_001105518 /// NM_017673	0.00117688	1	0.0519336	0.00170718	1	0.0776541	1.56056	Rab25 CDM up vs pc3 CDM	0.652014	1	0.957952	1.04614	Rab25 plastic up vs pc3 plastic	223548_at	4.69979	4.7075	5.05033	5.39941	5.64847	5.33594	4.70045	4.50719	4.68184	4.80555	4.80661	4.47254	0.140133	5.64847	0.374343
28369	219077_s_at	WWOX	WW domain containing oxidoreductase	NM_016373 /// NM_130791 /// NM_130844	0.00322074	1	0.0782921	0.00170912	1	0.0776776	1.82369	Rab25 CDM up vs pc3 CDM	0.00889169	1	0.293511	1.5631	Rab25 plastic up vs pc3 plastic	219077_s_at	7.25128	6.90562	7.17972	8.2546	7.68456	7.99805	7.18325	7.29796	7.26185	7.54193	8.09869	8.03568	0.197657	8.2546	0.444587
14854	205399_at	DCLK1	doublecortin-like kinase 1	NM_004734	0.00806426	1	0.113113	0.0017184	1	0.0778418	2.68693	Rab25 CDM up vs pc3 CDM	0.12673	1	0.689723	1.44037	Rab25 plastic up vs pc3 plastic	205399_at	4.83807	4.57882	4.38732	6.06021	5.79038	6.23149	5.05576	4.30736	5.42204	5.05794	5.47741	5.82913	0.423268	6.23149	0.65059
44342	235085_at	PRAGMIN	homolog of rat pragma of Rnd2	NM_001080826	0.00966211	1	0.121507	0.00171843	1	0.0778418	1.58125	Rab25 CDM up vs pc3 CDM	0.519681	1	0.928895	-1.06912	Rab25 plastic down vs pc3 plastic	235085_at	7.76179	7.66259	7.35541	8.33986	8.37091	8.05223	7.74127	7.85405	7.97653	7.62281	7.69153	7.96822	0.086822	8.37091	0.294656
35512	226248_s_at	KIAA1324	KIAA1324	NM_020775	0.00193668	1	0.0625447	0.00172232	1	0.0779044	3.09844	Rab25 CDM up vs pc3 CDM	0.0072812	1	0.274362	2.39933	Rab25 plastic up vs pc3 plastic	226248_s_at	3.67848	4.39318	3.74777	6.08845	5.52582	5.09978	3.31489	3.3962	4.01053	4.83972	4.38313	5.28666	0.799373	6.08845	0.894076
50864	241607_at	LOC730102	hypothetical protein LOC730102	XR_015609 /// XR_015793 /// XR_041281	0.00511747	1	0.0940477	0.00172457	1	0.0779044	2.14461	Rab25 CDM up vs pc3 CDM	0.0329583	1	0.460515	1.53043	Rab25 plastic up vs pc3 plastic	241607_at	2.79946	2.57816	3.02077	4.16886	4.16961	3.36207	2.68886	3.00668	3.02072	3.46724	3.74066	3.35018	0.28386	4.16961	0.532786
47880	238623_at	---	---	---	0.00539352	1	0.0965272	0.0017312	1	0.0779044	2.13751	Rab25 CDM up vs pc3 CDM	0.18097	1	0.753498	1.27308	Rab25 plastic up vs pc3 plastic	238623_at	7.50994	7.47264	7.43218	8.57605	8.36515	8.76136	7.65231	6.91827	7.87538	7.6131	7.82926	8.04858	0.27798	8.76136	0.527238
1443	1554256_a_at	PCNXL2	pecanex-like 2 (Drosophila)	NM_014801	0.00790566	1	0.112067	0.0017312	1	0.0779044	1.63658	Rab25 CDM up vs pc3 CDM	0.266005	1	0.820963	1.13628	Rab25 plastic up vs pc3 plastic	1554256_a_at	6.11574	6.20408	6.21837	7.19789	6.86554	6.60681	6.08953	6.25206	6.52256	6.42674	6.44769	6.54269	0.105937	7.19789	0.32548
54263	36920_at	MTM1	myotubularin 1	NM_000252	0.0109411	1	0.128481	0.00173574	1	0.0779833	2.21503	Rab25 CDM up vs pc3 CDM	0.591426	1	0.945674	1.10128	Rab25 plastic up vs pc3 plastic	36920_at	6.42183	5.74517	5.51106	6.7931	7.35626	6.97067	6.53534	6.51363	6.5196	6.36732	6.80955	6.80923	0.254091	7.35626	0.504074
39503	230241_at	---	---	---	0.000834558	1	0.0440864	0.00173582	1	0.0779833	2.34518	Rab25 CDM up vs pc3 CDM	0.00183324	1	0.153874	2.32716	Rab25 plastic up vs pc3 plastic	230241_at	5.75463	5.496	5.11451	6.93512	6.19433	6.92479	5.67711	6.10573	6.20011	6.98013	7.17194	7.48659	0.564045	7.48659	0.751029
11008	201552_at	LAMP1	lysosomal-associated membrane protein 1	NM_005561	0.00981622	1	0.122461	0.00173818	1	0.0780184	1.57258	Rab25 CDM up vs pc3 CDM	0.230906	1	0.795589	1.13587	Rab25 plastic up vs pc3 plastic	201552_at	12.3001	12.2641	12.1491	13.0637	12.9806	12.6284	12.3325	12.7415	12.3733	12.5811	12.6399	12.7777	0.0847248	13.0637	0.291075
10566	201110_s_at	THBS1	thrombospondin 1	NM_003246	0.000254656	1	0.0264148	0.00174974	1	0.0783889	-1.6936	Rab25 CDM down vs pc3 CDM	0.00368791	1	0.208303	-1.58968	Rab25 plastic down vs pc3 plastic	201110_s_at	11.1678	10.8677	10.6667	9.82631	10.235	10.3606	11.5133	11.6548	11.4065	10.915	10.8891	10.7643	0.291879	11.6548	0.540259
38051	228789_at	MTMR6	myotubularin related protein 6	NM_004685	0.0112034	1	0.129795	0.00175512	1	0.0783994	1.60783	Rab25 CDM up vs pc3 CDM	0.685531	1	0.962217	-1.04431	Rab25 plastic down vs pc3 plastic	228789_at	7.43429	6.98482	7.00812	7.80702	7.91321	7.76234	7.39797	7.81685	7.56687	7.45589	7.68893	7.44921	0.090382	7.91321	0.300636
48341	239084_at	SNAP29	synaptosomal-associated protein, 29kDa	NM_004782	0.00693056	1	0.10647	0.00178388	1	0.0789108	1.80864	Rab25 CDM up vs pc3 CDM	0.259168	1	0.81634	1.16985	Rab25 plastic up vs pc3 plastic	239084_at	5.68624	5.39075	5.40809	6.48677	6.62649	5.93653	5.87856	6.21605	6.05189	6.11738	6.37943	6.32867	0.160175	6.62649	0.400219
14236	204781_s_at	FAS	Fas (TNF receptor superfamily, member 6)	NM_000043 /// NM_152871 /// NM_152872 /// NM_152873 /// NM_152874 /// NM_152875	0.00152561	1	0.0569121	0.00179034	1	0.0790685	1.52291	Rab25 CDM up vs pc3 CDM	0.00424626	1	0.221248	1.43651	Rab25 plastic up vs pc3 plastic	204781_s_at	10.4768	10.4362	10.4394	11.2082	11.202	10.7627	10.1286	10.5021	10.2064	10.7755	10.8162	10.8131	0.119041	11.2082	0.345023
36963	227701_at	C10orf118	chromosome 10 open reading frame 118	NM_018017	0.0116756	1	0.132413	0.00180942	1	0.0794619	1.54283	Rab25 CDM up vs pc3 CDM	0.459988	1	0.912476	1.0763	Rab25 plastic up vs pc3 plastic	227701_at	8.18817	7.79159	7.88521	8.38481	8.80022	8.55668	8.18648	8.25145	8.17247	8.28912	8.47295	8.16659	0.0753159	8.80022	0.274437
561	1553034_at	SDCCAG8	serologically defined colon cancer antigen 8	NM_006642	0.0108607	1	0.12798	0.0018126	1	0.0795377	1.64881	Rab25 CDM up vs pc3 CDM	0.713902	1	0.966828	-1.04239	Rab25 plastic down vs pc3 plastic	1553034_at	7.89064	7.68235	7.62503	8.30937	8.70137	8.35155	7.96182	8.30929	7.75732	7.98399	7.9999	7.86484	0.102115	8.70137	0.319555
18720	209298_s_at	ITSN1	intersectin 1 (SH3 domain protein)	NM_001001132 /// NM_003024	0.00669805	1	0.104843	0.00182839	1	0.0799749	1.96401	Rab25 CDM up vs pc3 CDM	0.104915	1	0.656168	1.31009	Rab25 plastic up vs pc3 plastic	209298_s_at	6.88023	6.56011	6.10759	7.29078	7.72713	7.45142	7.00962	6.82202	7.21693	7.24717	7.36173	7.60868	0.21139	7.72713	0.459772
13807	204352_at	TRAF5	TNF receptor-associated factor 5	NM_001033910 /// NM_004619 /// NM_145759	0.000444232	1	0.0344499	0.00183329	1	0.0800602	-1.52779	Rab25 CDM down vs pc3 CDM	0.000357343	1	0.0713056	-1.73074	Rab25 plastic down vs pc3 plastic	204352_at	6.3867	6.29111	6.38794	5.9875	5.65975	5.58417	6.45066	6.58136	6.89785	5.7694	5.91604	5.87027	0.166639	6.89785	0.408215
44883	235626_at	CAMK1D	calcium/calmodulin-dependent protein kinase ID	NM_020397 /// NM_153498	0.00405346	1	0.0851413	0.00184406	1	0.0804663	-1.50874	Rab25 CDM down vs pc3 CDM	0.119483	1	0.676685	-1.17015	Rab25 plastic down vs pc3 plastic	235626_at	3.52196	3.41731	3.50398	2.64267	3.06137	2.95917	3.55958	3.51465	3.54742	3.49901	3.37763	3.06494	0.0895437	3.55958	0.299239
35050	225785_at	LOC100289942 /// REEP3	hypothetical protein LOC100289942 /// receptor accessory protein 3	NM_001001330 /// XM_002347144	0.00378175	1	0.0833058	0.00185445	1	0.0807261	1.54599	Rab25 CDM up vs pc3 CDM	0.0247441	1	0.422513	1.30164	Rab25 plastic up vs pc3 plastic	225785_at	11.0599	10.5905	10.8232	11.3628	11.4554	11.541	11.0854	11.2339	11.0447	11.3925	11.7357	11.3768	0.102474	11.7357	0.320115
39982	230720_at	RNF182	ring finger protein 182	NM_152737	0.000336039	1	0.0301998	0.00185893	1	0.0807926	-2.78918	Rab25 CDM down vs pc3 CDM	0.000158681	1	0.0502654	-4.48164	Rab25 plastic down vs pc3 plastic	230720_at	6.10703	5.48369	5.26423	4.43826	3.8627	4.11447	5.7488	5.84206	6.359	3.26525	3.95389	4.23864	1.05244	6.359	1.02588
27825	218532_s_at	FAM134B	family with sequence similarity 134, member B	NM_001034850 /// NM_019000	0.00414094	1	0.0857286	0.00186417	1	0.0808915	2.59468	Rab25 CDM up vs pc3 CDM	0.0146776	1	0.352745	1.91345	Rab25 plastic up vs pc3 plastic	218532_s_at	6.16767	5.82243	5.98744	7.89263	6.81223	7.39935	5.88719	6.11535	6.3038	6.5535	7.20837	7.353	0.480364	7.89263	0.693083
27667	218374_s_at	C12orf4	chromosome 12 open reading frame 4	NM_020374	0.00156621	1	0.0575099	0.00187816	1	0.081182	-1.63986	Rab25 CDM down vs pc3 CDM	0.00416252	1	0.219844	-1.53862	Rab25 plastic down vs pc3 plastic	218374_s_at	9.41278	9.2069	9.46971	8.59043	8.72468	8.63357	9.67535	9.82498	9.20364	8.84847	9.10258	8.888	0.166137	9.82498	0.407599
4361	1558693_s_at	C1orf85	chromosome 1 open reading frame 85	NM_144580	0.00844613	1	0.115509	0.00187849	1	0.081182	1.61635	Rab25 CDM up vs pc3 CDM	0.10707	1	0.659713	1.2112	Rab25 plastic up vs pc3 plastic	1558693_s_at	6.68993	6.42428	6.54685	7.23614	7.5667	6.93643	6.63094	6.81811	6.70582	6.95611	7.12413	6.90393	0.101682	7.5667	0.318876
32974	223690_at	LTBP2	latent transforming growth factor beta binding protein 2	NM_000428	0.00612121	1	0.101352	0.00188169	1	0.081182	2.24295	Rab25 CDM up vs pc3 CDM	0.0375079	1	0.482528	1.55644	Rab25 plastic up vs pc3 plastic	223690_at	9.41905	9.09032	8.89552	10.3364	10.6546	9.91009	8.97898	9.80976	9.28733	10.0565	10.0416	9.89271	0.312846	10.6546	0.559326
37132	227870_at	IGDCC4	immunoglobulin superfamily, DCC subclass, member 4	NM_020962	0.000697067	1	0.0407706	0.0018932	1	0.0814404	-3.07027	Rab25 CDM down vs pc3 CDM	0.000469565	1	0.0822867	-4.05767	Rab25 plastic down vs pc3 plastic	227870_at	4.40524	4.93385	4.15302	3.12686	2.68362	2.82654	4.09995	5.31115	4.59478	3.06093	2.2115	2.6715	1.05264	5.31115	1.02598
14327	204872_at	TLE4	transducin-like enhancer of split 4 (E(sp1) homolog, Drosophila)	NM_007005	0.000745481	1	0.0418539	0.00190099	1	0.0817112	1.68238	Rab25 CDM up vs pc3 CDM	0.0021642	1	0.163151	1.66359	Rab25 plastic up vs pc3 plastic	204872_at	11.3817	11.2022	10.8892	11.8229	11.9321	11.9696	11.5201	11.3011	11.8633	12.1985	12.2513	12.4376	0.222857	12.4376	0.472078
36073	226810_at	OGFRL1	opioid growth factor receptor-like 1	NM_024576	0.000134741	1	0.0198036	0.00191527	1	0.0820669	-1.52207	Rab25 CDM down vs pc3 CDM	0.0111078	1	0.321117	-1.35576	Rab25 plastic down vs pc3 plastic	226810_at	12.0387	11.8628	12.002	11.3894	11.0727	11.6233	12.5542	12.4663	12.6936	12.0509	12.2373	12.1086	0.224588	12.6936	0.473907
22183	212870_at	SOS2	son of sevenless homolog 2 (Drosophila)	NM_006939	0.00762336	1	0.110797	0.00193028	1	0.0822023	1.50477	Rab25 CDM up vs pc3 CDM	0.179402	1	0.751865	1.14202	Rab25 plastic up vs pc3 plastic	212870_at	8.25794	7.88392	7.94467	8.55575	8.71502	8.58438	8.45015	8.27579	8.38018	8.31239	8.70521	8.66327	0.076308	8.71502	0.276239
35422	226158_at	KLHL24	kelch-like 24 (Drosophila)	NM_017644	0.00104042	1	0.0494366	0.00193469	1	0.0822023	2.60862	Rab25 CDM up vs pc3 CDM	0.90642	1	0.990406	1.02604	Rab25 plastic up vs pc3 plastic	226158_at	6.03978	5.18404	5.37433	6.76566	7.40028	6.58207	5.1857	5.00307	5.09529	4.68403	5.48045	5.23083	0.699734	7.40028	0.836501
14552	205097_at	SLC26A2	solute carrier family 26 (sulfate transporter), member 2	NM_000112	0.00043958	1	0.0344499	0.00195188	1	0.0825153	1.93589	Rab25 CDM up vs pc3 CDM	0.00030012	1	0.0658998	2.42746	Rab25 plastic up vs pc3 plastic	205097_at	10.7843	10.6016	10.7806	11.6874	11.4263	11.9118	10.5558	10.4104	9.92066	11.2405	11.6956	11.7891	0.414494	11.9118	0.643812
26377	217080_s_at	HOMER2	homer homolog 2 (Drosophila)	NM_004839 /// NM_199330 /// NM_199331 /// NM_199332	0.000327457	1	0.0296958	0.0019522	1	0.0825153	-1.87837	Rab25 CDM down vs pc3 CDM	0.000505749	1	0.0836	-2.18638	Rab25 plastic down vs pc3 plastic	217080_s_at	6.5551	6.21421	5.73204	5.08124	5.20898	5.48268	6.66238	6.8093	6.94284	5.60716	5.62921	5.79252	0.406741	6.94284	0.637763
27896	218603_at	HECA	headcase homolog (Drosophila)	NM_016217	0.0100561	1	0.123471	0.0019533	1	0.0825153	1.55476	Rab25 CDM up vs pc3 CDM	0.494688	1	0.921581	1.07237	Rab25 plastic up vs pc3 plastic	218603_at	8.92992	8.59783	8.52824	9.45081	9.27179	9.24347	8.90802	9.08721	9.2654	8.99317	9.27518	9.2947	0.0831911	9.45081	0.288429
54191	33323_r_at	SFN	stratifin	NM_006142	0.0011303	1	0.051116	0.00195474	1	0.0825153	1.92283	Rab25 CDM up vs pc3 CDM	0.00200315	1	0.157376	1.91769	Rab25 plastic up vs pc3 plastic	33323_r_at	11.1186	11.5967	11.226	12.2683	12.1276	12.3751	11.8079	11.2692	11.8728	12.6153	12.3064	12.8463	0.319668	12.8463	0.565392
33872	224605_at	C4orf3	chromosome 4 open reading frame 3	NM_001001701	0.00733203	1	0.109159	0.00196679	1	0.0827016	1.90793	Rab25 CDM up vs pc3 CDM	0.0964743	1	0.640993	1.30931	Rab25 plastic up vs pc3 plastic	224605_at	7.25107	7.25451	7.45536	7.9718	8.41527	8.3699	7.6643	7.63399	6.95498	7.90978	7.87237	7.63755	0.193854	8.41527	0.440289
28861	219569_s_at	TMEM22	transmembrane protein 22	NM_001097599 /// NM_001097600 /// NM_025246	0.000717627	1	0.0413013	0.00196904	1	0.0827016	-1.57396	Rab25 CDM down vs pc3 CDM	0.00111279	1	0.122419	-1.64566	Rab25 plastic down vs pc3 plastic	219569_s_at	11.3845	11.6409	11.7759	11.1607	10.9058	10.7716	11.2044	11.5414	11.3126	10.7838	10.5937	10.5249	0.173113	11.7759	0.416069
38490	229228_at	CREB5	cAMP responsive element binding protein 5	NM_001011666 /// NM_004904 /// NM_182898 /// NM_182899	0.00115098	1	0.0515817	0.00198819	1	0.083107	-1.81164	Rab25 CDM down vs pc3 CDM	0.00106715	1	0.119081	-1.93105	Rab25 plastic down vs pc3 plastic	229228_at	8.79078	8.87695	8.63575	7.73282	7.65929	8.33947	9.07485	8.65187	8.95381	7.91754	7.835	8.07984	0.264362	9.07485	0.514161
52100	242843_at	BCAN	Brevican	NM_021948 /// NM_198427	0.000680391	1	0.0403909	0.00199125	1	0.0831662	-1.64579	Rab25 CDM down vs pc3 CDM	0.000437648	1	0.0792331	-1.88534	Rab25 plastic down vs pc3 plastic	242843_at	5.04071	5.19806	5.57498	4.84021	4.45472	4.36248	5.30454	5.28256	5.454	4.4175	4.5054	4.37372	0.212492	5.57498	0.460969
27197	217904_s_at	BACE1	beta-site APP-cleaving enzyme 1	NM_012104 /// NM_138971 /// NM_138972 /// NM_138973	0.00951583	1	0.12104	0.00199728	1	0.0832961	2.28774	Rab25 CDM up vs pc3 CDM	0.145359	1	0.714138	1.34522	Rab25 plastic up vs pc3 plastic	217904_s_at	6.43824	5.79851	6.2793	7.67471	7.4606	6.96251	6.18344	6.51954	6.65335	6.57363	7.25346	6.81277	0.298962	7.67471	0.546774
21732	212419_at	ZCCHC24	zinc finger, CCHC domain containing 24	NM_153367	0.00601263	1	0.100587	0.00201692	1	0.083617	1.63409	Rab25 CDM up vs pc3 CDM	0.108066	1	0.661227	-1.21854	Rab25 plastic down vs pc3 plastic	212419_at	7.78525	7.78404	7.79564	8.72706	8.67298	8.09036	7.94801	8.08399	8.18766	7.68607	7.79233	7.88579	0.118893	8.72706	0.344809
22165	212852_s_at	TROVE2	TROVE domain family, member 2	NM_001042369 /// NM_001042370 /// NM_004600	0.00035762	1	0.0312359	0.00202799	1	0.083617	1.59553	Rab25 CDM up vs pc3 CDM	0.000179787	1	0.0528485	1.97543	Rab25 plastic up vs pc3 plastic	212852_s_at	11.3048	11.3999	11.3251	12.0117	11.8103	12.2299	11.4576	11.0026	11.4331	12.1642	12.2233	12.4523	0.221292	12.4523	0.470417
48208	238951_at	---	---	---	0.0116567	1	0.132336	0.00203579	1	0.083617	-1.76348	Rab25 CDM down vs pc3 CDM	0.905392	1	0.990402	-1.01563	Rab25 plastic down vs pc3 plastic	238951_at	7.73309	8.13454	8.049	6.92011	7.38023	7.16102	7.66817	7.17226	7.42036	7.62278	7.23556	7.33533	0.134156	8.13454	0.366273
28156	218864_at	TNS1	tensin 1	NM_022648	0.00386805	1	0.0838231	0.0020406	1	0.083617	2.45323	Rab25 CDM up vs pc3 CDM	0.0296808	1	0.446805	1.69606	Rab25 plastic up vs pc3 plastic	218864_at	6.96957	6.43618	6.51759	7.95019	8.05739	7.79981	7.27019	6.77666	7.92995	7.80035	8.29272	8.1703	0.44638	8.29272	0.668116
34098	224832_at	DUSP16	dual specificity phosphatase 16	NM_030640	0.00565727	1	0.0984952	0.00204103	1	0.083617	-2.14914	Rab25 CDM down vs pc3 CDM	0.0326805	1	0.459399	-1.55247	Rab25 plastic down vs pc3 plastic	224832_at	6.00656	6.23864	6.62754	5.33406	5.01046	5.21695	6.41705	5.66651	6.57264	5.52331	5.63644	5.59276	0.294291	6.62754	0.542486
34891	225626_at	PAG1	phosphoprotein associated with glycosphingolipid microdomains 1	NM_018440	0.00136242	1	0.0544911	0.00204255	1	0.083617	-4.27916	Rab25 CDM down vs pc3 CDM	0.00148858	1	0.139645	-4.62859	Rab25 plastic down vs pc3 plastic	225626_at	4.62689	5.12001	5.42169	3.12281	2.59582	3.15798	4.61328	3.99726	5.82313	3.06396	2.53684	2.20115	1.52957	5.82313	1.23676
54190	33322_i_at	SFN	stratifin	NM_006142	0.000939863	1	0.0469656	0.00204345	1	0.083617	1.83596	Rab25 CDM up vs pc3 CDM	0.00194592	1	0.156922	1.84519	Rab25 plastic up vs pc3 plastic	33322_i_at	11.4305	11.7751	11.535	12.5209	12.2262	12.6231	12.0739	11.587	12.2279	12.8212	12.6518	13.0671	0.293661	13.0671	0.541905
32004	222717_at	SDPR	serum deprivation response (phosphatidylserine binding protein)	NM_004657	0.0126263	1	0.136625	0.00204686	1	0.083617	1.8479	Rab25 CDM up vs pc3 CDM	0.382608	1	0.88554	-1.13488	Rab25 plastic down vs pc3 plastic	222717_at	3.76253	3.2876	3.39763	4.63066	4.2474	4.22735	3.68057	4.1774	4.13808	3.59213	4.01113	3.84517	0.154244	4.63066	0.392739
2964	1556361_s_at	ANKRD13C	ankyrin repeat domain 13C	NM_030816	0.00790262	1	0.112067	0.00205085	1	0.083617	1.82099	Rab25 CDM up vs pc3 CDM	0.0852449	1	0.618274	1.30023	Rab25 plastic up vs pc3 plastic	1556361_s_at	4.48774	4.44027	4.31525	5.30698	5.01959	5.51086	4.78385	4.3996	5.14575	5.04656	5.12931	5.28963	0.166001	5.51086	0.407432
1605	1554479_a_at	CARD8	caspase recruitment domain family, member 8	NM_014959	0.0106615	1	0.127219	0.00206262	1	0.0839716	1.83483	Rab25 CDM up vs pc3 CDM	0.923406	1	0.993165	1.01354	Rab25 plastic up vs pc3 plastic	1554479_a_at	8.36623	7.99561	8.10596	8.81029	9.49278	8.79168	8.45698	8.43722	8.2413	8.33043	8.55822	8.30506	0.157857	9.49278	0.397312
34160	224894_at	YAP1	Yes-associated protein 1, 65kDa	NM_001130145 /// NM_006106	0.0100844	1	0.123612	0.00207804	1	0.0843481	1.60789	Rab25 CDM up vs pc3 CDM	0.143625	1	0.711619	1.18789	Rab25 plastic up vs pc3 plastic	224894_at	12.2359	11.786	11.7787	12.5672	12.7723	12.5166	12.0424	12.106	12.3993	12.3202	12.5785	12.3942	0.098296	12.7723	0.313522
31948	222661_at	AGGF1	angiogenic factor with G patch and FHA domains 1	NM_018046	0.0115619	1	0.131725	0.00208981	1	0.0846347	1.539	Rab25 CDM up vs pc3 CDM	0.906927	1	0.990622	-1.01171	Rab25 plastic down vs pc3 plastic	222661_at	7.96598	7.91205	7.86064	8.5366	8.50174	8.56632	8.50431	8.04815	8.52544	8.14269	8.34334	8.54147	0.0783397	8.56632	0.279892
10245	200789_at	ECH1	enoyl Coenzyme A hydratase 1, peroxisomal	NM_001398	0.00400606	1	0.0849496	0.00209129	1	0.0846347	1.52093	Rab25 CDM up vs pc3 CDM	0.0122748	1	0.333424	1.35267	Rab25 plastic up vs pc3 plastic	200789_at	8.79942	8.66644	8.61485	9.50018	9.18854	9.20686	8.55334	8.95577	8.5971	8.9791	9.16501	9.26952	0.0973902	9.50018	0.312074
30738	221447_s_at	GLT8D2	glycosyltransferase 8 domain containing 2	NM_031302	0.00580678	1	0.0992975	0.00210344	1	0.0848748	2.4355	Rab25 CDM up vs pc3 CDM	0.885065	1	0.989114	1.03021	Rab25 plastic up vs pc3 plastic	221447_s_at	4.77494	4.18177	4.56237	5.82495	6.32295	5.22384	4.41589	4.72835	4.56901	4.46627	4.93862	4.43719	0.399767	6.32295	0.632271
54173	32209_at	FAM89B	family with sequence similarity 89, member B	NM_001098784 /// NM_001098785 /// NM_152832	0.00844262	1	0.115509	0.00210601	1	0.0848976	1.82527	Rab25 CDM up vs pc3 CDM	0.118167	1	0.674605	1.26625	Rab25 plastic up vs pc3 plastic	32209_at	8.15515	8.03296	7.88725	9.08562	9.09117	8.5029	7.79059	8.3683	8.26002	8.50682	8.47236	8.46141	0.165954	9.09117	0.407374
13746	204291_at	ZNF518A	zinc finger protein 518A	NM_014803	0.00503592	1	0.0934728	0.00210711	1	0.0848976	1.7343	Rab25 CDM up vs pc3 CDM	0.0285261	1	0.440607	1.38966	Rab25 plastic up vs pc3 plastic	204291_at	6.22999	6.11674	6.20711	7.1209	6.80869	7.00732	6.21305	5.81317	6.51335	6.43408	6.72246	6.80723	0.158748	7.1209	0.398433
12976	203521_s_at	ZNF318	zinc finger protein 318	NM_014345	0.00622504	1	0.101811	0.00211567	1	0.085117	1.63312	Rab25 CDM up vs pc3 CDM	0.0303522	1	0.448941	1.335	Rab25 plastic up vs pc3 plastic	203521_s_at	6.24692	5.76574	5.75597	6.65564	6.73522	6.50065	5.92597	6.05033	6.22901	6.27857	6.64242	6.53485	0.119458	6.73522	0.345627
13702	204247_s_at	CDK5	cyclin-dependent kinase 5	NM_001164410 /// NM_004935	0.00333248	1	0.0791748	0.00212617	1	0.0854141	1.53596	Rab25 CDM up vs pc3 CDM	0.0510336	1	0.536342	1.24719	Rab25 plastic up vs pc3 plastic	204247_s_at	6.9707	7.08647	7.28848	7.98609	7.76588	7.45109	7.00441	7.06382	6.90884	7.19177	7.33978	7.40157	0.107534	7.98609	0.327924
30218	220926_s_at	EDEM3	ER degradation enhancer, mannosidase alpha-like 3	NM_025191	0.00786839	1	0.111847	0.00213424	1	0.085641	1.76541	Rab25 CDM up vs pc3 CDM	0.0617803	1	0.56668	1.31931	Rab25 plastic up vs pc3 plastic	220926_s_at	7.41216	6.97312	6.91927	7.54739	8.09025	8.12692	7.47706	7.25572	7.38076	7.72857	7.89935	7.68496	0.151466	8.12692	0.389186
44251	234994_at	TMEM200A	transmembrane protein 200A	NM_052913	0.00402705	1	0.0849856	0.0021388	1	0.0856807	1.56677	Rab25 CDM up vs pc3 CDM	0.303297	1	0.84537	1.11739	Rab25 plastic up vs pc3 plastic	234994_at	10.2058	9.78018	9.96144	10.5744	10.7265	10.5899	10.5003	10.7787	10.3703	10.5919	10.9122	10.6256	0.112371	10.9122	0.335217
21048	211719_x_at	FN1	fibronectin 1	NM_002026 /// NM_054034 /// NM_212474 /// NM_212475 /// NM_212476 /// NM_212478	0.00290944	1	0.074856	0.00214013	1	0.0856807	2.26896	Rab25 CDM up vs pc3 CDM	0.00526884	1	0.238078	2.01154	Rab25 plastic up vs pc3 plastic	211719_x_at	14.0839	13.6176	13.3813	14.6896	15.1917	14.7476	13.5601	14.3496	13.5692	14.8978	14.9113	14.6947	0.406702	15.1917	0.637732
52210	242953_at	ZNF234	zinc finger protein 234	NM_001144824 /// NM_006630	0.003922	1	0.0843092	0.00214083	1	0.0856807	1.55954	Rab25 CDM up vs pc3 CDM	0.0156856	1	0.358533	1.35688	Rab25 plastic up vs pc3 plastic	242953_at	5.55946	5.37796	5.25736	6.03039	5.88385	6.20391	5.63178	5.40771	5.8909	5.94323	6.10406	6.20397	0.110852	6.20397	0.332945
12336	202880_s_at	CYTH1	cytohesin 1	NM_004762 /// NM_017456	0.0126327	1	0.136663	0.00214221	1	0.0856807	1.76087	Rab25 CDM up vs pc3 CDM	0.678881	1	0.961448	-1.05614	Rab25 plastic down vs pc3 plastic	202880_s_at	7.78627	7.75096	7.45129	8.60006	8.75707	8.08025	7.83931	8.03697	8.06793	7.80033	7.81448	8.09298	0.132971	8.75707	0.364652
37213	227951_s_at	FAM98C	family with sequence similarity 98, member C	NM_174905	0.00986471	1	0.122555	0.0021596	1	0.0858489	1.61857	Rab25 CDM up vs pc3 CDM	0.277215	1	0.827014	1.1347	Rab25 plastic up vs pc3 plastic	227951_s_at	7.51331	7.28799	7.03068	8.03119	8.0154	7.86956	7.1642	7.68987	7.30363	7.4948	7.55755	7.6523	0.102965	8.03119	0.320881
17836	208407_s_at	CTNND1	catenin (cadherin-associated protein), delta 1	NM_001085458 /// NM_001085459 /// NM_001085460 /// NM_001085461 /// NM_001085462	0.00849707	1	0.11571	0.00216153	1	0.0858489	1.82277	Rab25 CDM up vs pc3 CDM	0.167589	1	0.74044	1.22765	Rab25 plastic up vs pc3 plastic	208407_s_at	10.2153	9.62237	9.77793	10.6804	10.9904	10.5432	10.2069	10.5623	10.2952	10.5128	10.9002	10.5391	0.166382	10.9904	0.4079
54206	34206_at	ARAP1	ArfGAP with RhoGAP domain, ankyrin repeat and PH domain 1	NM_001040118 /// NM_001135190 /// NM_015242	0.0139335	1	0.143667	0.00217897	1	0.0862673	1.76366	Rab25 CDM up vs pc3 CDM	0.933214	1	0.994086	1.01112	Rab25 plastic up vs pc3 plastic	34206_at	7.35692	7.2506	6.91129	7.70768	8.39891	7.86793	7.649	7.59621	7.76829	7.80914	7.60946	7.64277	0.131111	8.39891	0.362093
27602	218309_at	CAMK2N1	calcium/calmodulin-dependent protein kinase II inhibitor 1	NM_018584	0.00382442	1	0.0836589	0.00220299	1	0.0867188	1.5229	Rab25 CDM up vs pc3 CDM	0.151386	1	0.721572	1.1626	Rab25 plastic up vs pc3 plastic	218309_at	9.06223	8.95764	8.88882	9.38266	9.88429	9.46219	8.99557	8.66477	8.94669	9.06087	9.09829	9.09994	0.100923	9.88429	0.317683
1305	1554053_at	SPTLC1	serine palmitoyltransferase, long chain base subunit 1	NM_006415 /// NM_178324	0.00114728	1	0.0515429	0.00221257	1	0.0869052	-1.52726	Rab25 CDM down vs pc3 CDM	0.0487586	1	0.526938	-1.24888	Rab25 plastic down vs pc3 plastic	1554053_at	7.73023	7.8723	7.87545	7.26505	7.1266	7.25348	7.41733	7.37362	6.9217	6.7829	6.87061	7.09725	0.139307	7.87545	0.373239
30830	221539_at	EIF4EBP1	eukaryotic translation initiation factor 4E binding protein 1	NM_004095	0.0115516	1	0.131662	0.00221499	1	0.0869233	-1.51128	Rab25 CDM down vs pc3 CDM	0.382641	1	0.88554	-1.09005	Rab25 plastic down vs pc3 plastic	221539_at	11.054	11.4256	11.2102	10.7275	10.4846	10.6904	10.889	10.7218	11.0562	10.8472	10.569	10.8776	0.0733169	11.4256	0.270771
24471	215169_at	SLC35E2	solute carrier family 35, member E2	NM_182838	0.00476786	1	0.0912561	0.00222209	1	0.0870917	1.66286	Rab25 CDM up vs pc3 CDM	0.569132	1	0.939475	1.07067	Rab25 plastic up vs pc3 plastic	215169_at	2.73751	2.93853	2.78253	3.90063	3.30057	3.45838	2.61257	2.83392	2.88911	2.77757	2.75804	3.09552	0.139826	3.90063	0.373933
12775	203320_at	SH2B3	SH2B adaptor protein 3	NM_005475	0.00508521	1	0.0939883	0.00222977	1	0.0871426	1.51152	Rab25 CDM up vs pc3 CDM	0.363461	1	0.877296	-1.09427	Rab25 plastic down vs pc3 plastic	203320_at	10.7655	10.4801	10.4525	11.0282	11.4455	11.0124	10.5584	10.6856	10.725	10.5587	10.6123	10.4081	0.0908659	11.4455	0.30144
13589	204134_at	PDE2A	phosphodiesterase 2A, cGMP-stimulated	NM_001143839 /// NM_001146209 /// NM_002599 /// NR_026572	0.00815239	1	0.113702	0.00224682	1	0.0876838	1.88492	Rab25 CDM up vs pc3 CDM	0.139312	1	0.705921	1.2659	Rab25 plastic up vs pc3 plastic	204134_at	7.41691	7.45547	7.0852	7.77589	8.37954	8.54565	7.52168	7.31923	7.31602	7.94985	7.58953	7.63803	0.189951	8.54565	0.435834
43722	234465_at	EME1	essential meiotic endonuclease 1 homolog 1 (S. pombe)	NM_152463	0.00321216	1	0.0781866	0.00225881	1	0.0878391	-1.58823	Rab25 CDM down vs pc3 CDM	0.0470496	1	0.520315	-1.27895	Rab25 plastic down vs pc3 plastic	234465_at	7.51648	7.6962	7.40518	6.8224	7.14113	6.65207	7.61431	7.89181	7.56637	7.48467	7.17896	7.34399	0.128754	7.89181	0.358823
41111	231849_at	KRT80	keratin 80	NM_001081492 /// NM_182507	0.00320633	1	0.0781866	0.00228206	1	0.0881156	2.45884	Rab25 CDM up vs pc3 CDM	0.0789257	1	0.605796	1.50899	Rab25 plastic up vs pc3 plastic	231849_at	6.90384	7.07637	6.93401	8.68921	7.76322	8.35572	7.57495	7.77205	8.58235	8.61927	8.46507	8.62575	0.488889	8.68921	0.699206
49955	240698_s_at	---	---	---	0.0108396	1	0.127934	0.00228394	1	0.088126	-1.96887	Rab25 CDM down vs pc3 CDM	0.703153	1	0.965542	1.06269	Rab25 plastic up vs pc3 plastic	240698_s_at	8.10241	8.10939	8.56725	7.21485	6.99029	7.64181	8.33633	7.77628	7.83045	7.93818	8.21904	8.04902	0.202694	8.56725	0.450215
16601	207147_at	DLX2	distal-less homeobox 2	NM_004405	0.00100813	1	0.0486923	0.00230747	1	0.0888633	2.71198	Rab25 CDM up vs pc3 CDM	0.0110887	1	0.321117	2.10901	Rab25 plastic up vs pc3 plastic	207147_at	7.13477	6.50708	6.5424	8.65431	7.85315	7.99483	5.57694	5.96755	6.29519	6.49918	7.24413	7.32607	0.810522	8.65431	0.90029
47777	238520_at	TRERF1	transcriptional regulating factor 1	NM_033502	0.000167959	1	0.0217096	0.00231547	1	0.0888633	-1.53251	Rab25 CDM down vs pc3 CDM	6.35669e-05	1	0.0315956	-2.09197	Rab25 plastic down vs pc3 plastic	238520_at	8.10181	7.86647	7.60892	7.29997	7.09952	7.33002	8.05188	8.36873	8.2789	7.05005	7.16091	7.29397	0.233924	8.36873	0.483657
27725	218432_at	FBXO3	F-box protein 3	NM_012175 /// NM_033406	0.011951	1	0.133952	0.00231794	1	0.0888633	1.6468	Rab25 CDM up vs pc3 CDM	0.392576	1	0.889578	1.10814	Rab25 plastic up vs pc3 plastic	218432_at	9.49568	9.26496	9.56827	10.2375	10.3402	9.91021	9.71267	9.37133	9.70596	9.50123	9.92281	9.81035	0.107695	10.3402	0.328169
34911	225646_at	CTSC	cathepsin C	NM_001114173 /// NM_001814 /// NM_148170	0.00693408	1	0.106488	0.00233504	1	0.0891165	-1.55675	Rab25 CDM down vs pc3 CDM	0.168025	1	0.740708	-1.16535	Rab25 plastic down vs pc3 plastic	225646_at	10.6929	10.9106	10.9313	10.2127	10.0176	10.3889	11.0348	10.5542	10.9599	10.5894	10.5632	10.734	0.0978249	11.0348	0.31277
34320	225055_at	LOC651250	hypothetical LOC651250	NR_027418 /// XR_079508 /// XR_079545 /// XR_079559	0.0141661	1	0.145125	0.00235062	1	0.0891165	2.07982	Rab25 CDM up vs pc3 CDM	0.537461	1	0.932414	1.11374	Rab25 plastic up vs pc3 plastic	225055_at	7.01542	6.79263	6.22688	7.53773	8.07866	7.58791	7.09842	7.07396	7.58443	7.42145	7.29336	7.50822	0.223127	8.07866	0.472364
28121	218829_s_at	CHD7	chromodomain helicase DNA binding protein 7	NM_017780	0.00199288	1	0.0632388	0.00235334	1	0.0891165	-1.61684	Rab25 CDM down vs pc3 CDM	0.135254	1	0.700192	-1.19996	Rab25 plastic down vs pc3 plastic	218829_s_at	9.51472	9.51155	9.37001	8.75275	8.56878	8.99523	9.71442	9.39876	10.007	9.40627	9.39762	9.52734	0.159101	10.007	0.398875
11281	201825_s_at	SCCPDH	saccharopine dehydrogenase (putative)	NM_016002	0.00306299	1	0.0763682	0.00237059	1	0.0893287	1.53915	Rab25 CDM up vs pc3 CDM	0.00519423	1	0.236251	1.4554	Rab25 plastic up vs pc3 plastic	201825_s_at	9.25274	9.15343	9.15764	9.98036	9.73696	9.7129	9.07231	9.61592	9.09454	9.75586	9.83685	9.81431	0.115122	9.98036	0.339296
10573	201117_s_at	CPE	carboxypeptidase E	NM_001873	0.00958525	1	0.121084	0.00237066	1	0.0893287	2.3086	Rab25 CDM up vs pc3 CDM	0.081491	1	0.610085	1.46396	Rab25 plastic up vs pc3 plastic	201117_s_at	6.2172	5.57229	5.71724	7.25355	7.2317	6.64253	5.86437	5.99225	6.55528	6.36753	6.95046	6.74354	0.323202	7.25355	0.568509
30540	221249_s_at	FAM117A	family with sequence similarity 117, member A	NM_030802	0.00500003	1	0.0933983	0.00238182	1	0.0895139	1.50744	Rab25 CDM up vs pc3 CDM	0.0151295	1	0.356246	1.33541	Rab25 plastic up vs pc3 plastic	221249_s_at	7.04352	6.92953	6.84215	7.56925	7.7942	7.22806	6.94314	7.05333	7.21365	7.47035	7.49619	7.49543	0.0921162	7.7942	0.303506
14993	205538_at	CORO2A	coronin, actin binding protein, 2A	NM_003389 /// NM_052820	0.00280724	1	0.073333	0.00238213	1	0.0895139	1.6549	Rab25 CDM up vs pc3 CDM	0.0203556	1	0.399911	1.39458	Rab25 plastic up vs pc3 plastic	205538_at	5.37221	5.45804	5.32832	6.34195	6.00157	5.99527	5.54541	6.20814	5.72458	6.37147	6.23402	6.31214	0.160897	6.37147	0.40112
18656	209234_at	KIF1B	kinesin family member 1B	NM_015074 /// NM_183416	0.00738891	1	0.109555	0.00239037	1	0.0897005	1.63503	Rab25 CDM up vs pc3 CDM	0.45507	1	0.911193	1.0924	Rab25 plastic up vs pc3 plastic	209234_at	7.24585	7.08465	6.59702	7.59375	7.71504	7.74667	7.40837	7.52904	7.67725	7.61697	7.55692	7.82329	0.119707	7.82329	0.345986
14340	204885_s_at	MSLN	mesothelin	NM_005823 /// NM_013404	0.00542082	1	0.0967625	0.00240169	1	0.0899564	5.36848	Rab25 CDM up vs pc3 CDM	0.0313265	1	0.453503	2.72829	Rab25 plastic up vs pc3 plastic	204885_s_at	4.68724	3.42726	4.43976	6.58627	7.11997	6.12156	5.08264	6.17907	4.50699	6.39833	7.46172	6.25264	1.51708	7.46172	1.2317
32771	223486_at	GTPBP8	GTP-binding protein 8 (putative)	NM_014170 /// NM_138485	0.00429941	1	0.0871799	0.00240213	1	0.0899564	-1.64182	Rab25 CDM down vs pc3 CDM	0.0200257	1	0.398244	-1.38963	Rab25 plastic down vs pc3 plastic	223486_at	11.6567	12.0454	12.0627	11.3239	10.9306	11.3644	11.6246	11.411	11.7843	11.2613	11.0081	11.1264	0.140153	12.0627	0.37437
44886	235629_at	---	---	---	0.000443595	1	0.0344499	0.00240767	1	0.0899792	3.44396	Rab25 CDM up vs pc3 CDM	0.00848424	1	0.290254	2.67219	Rab25 plastic up vs pc3 plastic	235629_at	7.69412	7.74185	7.58491	8.54881	9.91446	9.90981	6.85383	6.24527	5.78551	8.04233	7.64467	7.45168	1.55598	9.91446	1.24739
18373	208950_s_at	ALDH7A1	aldehyde dehydrogenase 7 family, member A1	NM_001182	0.00735842	1	0.109416	0.00241007	1	0.0899823	1.73198	Rab25 CDM up vs pc3 CDM	0.0540904	1	0.54635	1.32858	Rab25 plastic up vs pc3 plastic	208950_s_at	8.89177	8.65141	8.25055	9.2164	9.56292	9.39169	8.88247	8.7315	9.17656	9.26785	9.28656	9.46577	0.149982	9.56292	0.387275
52110	242853_at	---	---	---	0.00495342	1	0.0929085	0.0024398	1	0.0905655	-2.19334	Rab25 CDM down vs pc3 CDM	0.175865	1	0.74865	-1.30736	Rab25 plastic down vs pc3 plastic	242853_at	5.76608	6.49179	6.72186	5.1393	5.11114	5.32991	5.73907	5.33644	5.24818	5.37138	4.88936	4.90298	0.340966	6.72186	0.583923
14659	205204_at	NMB	neuromedin B	NM_021077 /// NM_205858	0.00115597	1	0.0516362	0.0024563	1	0.0906808	1.6291	Rab25 CDM up vs pc3 CDM	0.00282987	1	0.186638	1.61007	Rab25 plastic up vs pc3 plastic	205204_at	7.50414	7.8293	8.09142	8.61282	8.36823	8.55604	7.4774	7.35864	7.60698	8.37542	8.14712	7.98184	0.191349	8.61282	0.437435
10604	201148_s_at	TIMP3	TIMP metallopeptidase inhibitor 3	NM_000362	0.00632388	1	0.102235	0.00246531	1	0.0907116	-3.06	Rab25 CDM down vs pc3 CDM	0.040896	1	0.496445	-1.87175	Rab25 plastic down vs pc3 plastic	201148_s_at	5.28352	4.78032	4.09443	3.20531	3.05782	3.05455	3.27217	4.60621	4.14856	3.17789	3.04369	3.0922	0.651607	5.28352	0.807222
47333	238076_at	GATAD2B	GATA zinc finger domain containing 2B	NM_020699	0.00869733	1	0.116734	0.00246851	1	0.0907116	1.55106	Rab25 CDM up vs pc3 CDM	0.65133	1	0.957952	1.04858	Rab25 plastic up vs pc3 plastic	238076_at	7.71034	7.67051	7.23736	8.22537	8.18393	8.10867	7.82228	8.1527	8.16961	8.11891	7.98553	8.24547	0.0924932	8.24547	0.304127
39021	229759_s_at	VEPH1	ventricular zone expressed PH domain homolog 1 (zebrafish)	NM_024621	0.00252934	1	0.0703512	0.00247041	1	0.0907116	-1.59471	Rab25 CDM down vs pc3 CDM	0.0201362	1	0.398244	-1.36454	Rab25 plastic down vs pc3 plastic	229759_s_at	9.96271	10.2607	10.4098	9.36861	9.61343	9.63129	10.0421	9.6544	9.63569	9.48185	9.27935	9.22575	0.143606	10.4098	0.378953
28480	219188_s_at	MACROD1	MACRO domain containing 1	NM_014067	0.00398212	1	0.0847829	0.0024742	1	0.0907116	1.78116	Rab25 CDM up vs pc3 CDM	0.0469468	1	0.519703	1.36615	Rab25 plastic up vs pc3 plastic	219188_s_at	8.11381	7.89063	7.72794	8.86322	8.80356	8.56404	8.1465	8.90111	8.30822	8.88487	8.92223	8.89909	0.195726	8.92223	0.442409
35145	225880_at	---	---	---	0.00183173	1	0.0614061	0.00247831	1	0.0907116	1.54421	Rab25 CDM up vs pc3 CDM	0.00208145	1	0.159762	1.56453	Rab25 plastic up vs pc3 plastic	225880_at	10.316	10.1402	10.2394	10.9088	10.7149	10.9525	10.3611	10.0134	10.5569	10.7713	11.0478	11.0495	0.135318	11.0495	0.367856
34774	225509_at	SAP30L	SAP30-like	NM_001131062 /// NM_001131063 /// NM_024632 /// NR_024084	0.00594997	1	0.100282	0.00249291	1	0.0909267	1.74448	Rab25 CDM up vs pc3 CDM	0.17643	1	0.749404	1.20961	Rab25 plastic up vs pc3 plastic	225509_at	7.90244	7.50176	7.46321	8.60579	8.33052	8.3395	7.48825	7.60042	7.5943	7.44779	7.95625	8.10257	0.16448	8.60579	0.405561
34715	225450_at	AMOTL1	angiomotin like 1	NM_130847	0.002371	1	0.0686624	0.0025099	1	0.0911687	1.57267	Rab25 CDM up vs pc3 CDM	0.0793794	1	0.606582	1.23376	Rab25 plastic up vs pc3 plastic	225450_at	9.23278	8.76192	9.01685	9.76426	9.56155	9.64538	9.48054	9.54802	9.69442	9.63505	10.1193	9.8778	0.138167	10.1193	0.371708
33007	223723_at	MFI2	antigen p97 (melanoma associated) identified by monoclonal antibodies 133.2 and	NM_005929 /// NM_033316	0.00618145	1	0.101674	0.00256796	1	0.0924313	1.62235	Rab25 CDM up vs pc3 CDM	0.0654766	1	0.575219	1.27033	Rab25 plastic up vs pc3 plastic	223723_at	9.46073	9.57641	9.23654	10.0451	10.4756	9.84724	9.35188	9.3183	9.4743	9.79768	9.57485	9.80756	0.124415	10.4756	0.352725
12086	202630_at	APPBP2	amyloid beta precursor protein (cytoplasmic tail) binding protein 2	NM_006380	0.0108498	1	0.127953	0.00258651	1	0.0929156	1.61707	Rab25 CDM up vs pc3 CDM	0.103419	1	0.653788	1.22752	Rab25 plastic up vs pc3 plastic	202630_at	8.69884	8.19195	8.45441	9.07563	9.27216	9.07756	8.61084	8.89049	8.58993	8.89479	9.24929	8.83443	0.106423	9.27216	0.326226
21809	212496_s_at	KDM4B	lysine (K)-specific demethylase 4B	NM_015015	0.0155236	1	0.150408	0.00259253	1	0.0930097	1.62403	Rab25 CDM up vs pc3 CDM	0.430602	1	0.902603	-1.09796	Rab25 plastic down vs pc3 plastic	212496_s_at	8.70197	8.36403	8.37066	9.35878	9.22567	8.95095	8.54745	9.00059	8.97799	8.59834	8.82204	8.70116	0.0988015	9.35878	0.314327
32346	223059_s_at	FAM107B	family with sequence similarity 107, member B	NM_031453	0.00241401	1	0.0690302	0.00259502	1	0.0930377	-1.7924	Rab25 CDM down vs pc3 CDM	0.110381	1	0.664282	-1.27542	Rab25 plastic down vs pc3 plastic	223059_s_at	9.62846	10.0267	10.1675	9.1434	8.74825	9.40534	9.3475	8.97802	9.17774	8.90504	8.73095	8.81435	0.231091	10.1675	0.480719
36260	226997_at	ADAMTS12	ADAM metallopeptidase with thrombospondin type 1 motif, 12	NM_030955	0.00039037	1	0.032754	0.00261057	1	0.0932285	-1.6263	Rab25 CDM down vs pc3 CDM	0.000339791	1	0.069579	-1.96077	Rab25 plastic down vs pc3 plastic	226997_at	9.80878	9.87335	9.74637	9.26001	9.14823	8.91547	9.96121	10.6039	10.2749	9.47599	9.24474	9.20503	0.255541	10.6039	0.50551
38712	229450_at	IFIT3	interferon-induced protein with tetratricopeptide repeats 3	NM_001031683 /// NM_001549	0.00531816	1	0.0960542	0.00265527	1	0.0941965	2.04399	Rab25 CDM up vs pc3 CDM	0.439573	1	0.905711	1.14519	Rab25 plastic up vs pc3 plastic	229450_at	8.03916	7.62495	7.92731	8.89991	9.12738	8.65829	8.0683	7.68304	7.55029	7.48164	8.20165	8.20509	0.285554	9.12738	0.534373
38774	229512_at	FAM120C	family with sequence similarity 120C	NM_017848	0.00202112	1	0.0636549	0.00266179	1	0.0941965	1.54123	Rab25 CDM up vs pc3 CDM	0.00218289	1	0.163669	1.56438	Rab25 plastic up vs pc3 plastic	229512_at	5.65778	5.28484	5.20857	6.09456	6.00317	5.9257	5.33966	5.45118	5.50805	5.81105	6.17744	6.24716	0.134043	6.24716	0.366119
36721	227458_at	---	---	---	0.00163037	1	0.05789	0.00267605	1	0.0945175	-1.97861	Rab25 CDM down vs pc3 CDM	0.0044133	1	0.224254	-1.86763	Rab25 plastic down vs pc3 plastic	227458_at	9.39031	9.02419	9.54105	8.60849	7.95301	8.44058	9.61958	9.98216	9.54449	8.56378	9.10853	8.7703	0.353001	9.98216	0.594139
15914	206460_at	AJAP1	adherens junctions associated protein 1	NM_001042478 /// NM_018836	0.0071317	1	0.107601	0.0026854	1	0.0945673	5.73283	Rab25 CDM up vs pc3 CDM	0.0330515	1	0.461044	2.8548	Rab25 plastic up vs pc3 plastic	206460_at	7.80229	6.54164	6.65219	9.60108	9.78579	9.16699	7.21417	9.16674	7.12454	9.08282	9.80561	9.15719	1.58596	9.80561	1.25935
12648	203192_at	ABCB6	ATP-binding cassette, sub-family B (MDR/TAP), member 6	NM_005689	0.0150301	1	0.148548	0.0026887	1	0.0945673	2.28649	Rab25 CDM up vs pc3 CDM	0.275468	1	0.825859	1.25383	Rab25 plastic up vs pc3 plastic	203192_at	3.17749	3.70147	3.45395	4.77114	5.05761	4.08356	3.63607	3.93401	4.02982	4.55665	3.9358	4.08646	0.293468	5.05761	0.541727
4256	1558511_s_at	ESYT2	extended synaptotagmin-like protein 2	NM_020728	0.013946	1	0.143667	0.00269766	1	0.0945717	1.61657	Rab25 CDM up vs pc3 CDM	0.606303	1	0.94835	1.06208	Rab25 plastic up vs pc3 plastic	1558511_s_at	8.20296	7.90023	7.96757	8.47951	9.05038	8.61969	8.21193	8.318	8.00841	8.2915	8.3897	8.11782	0.101046	9.05038	0.317877
20770	211432_s_at	TYRO3	TYRO3 protein tyrosine kinase	NM_006293	0.00131054	1	0.0537246	0.00270115	1	0.0945717	-1.51814	Rab25 CDM down vs pc3 CDM	0.0714684	1	0.588129	-1.22477	Rab25 plastic down vs pc3 plastic	211432_s_at	5.99375	6.00764	5.81677	5.41499	5.4168	5.17945	6.03586	6.11928	6.57407	6.02549	5.8823	5.94387	0.140132	6.57407	0.374342
36947	227685_at	TMF1	TATA element modulatory factor 1	NM_007114	0.0103614	1	0.125168	0.00271386	1	0.094576	1.60779	Rab25 CDM up vs pc3 CDM	0.319507	1	0.855385	1.1252	Rab25 plastic up vs pc3 plastic	227685_at	8.89561	8.3691	8.68756	9.23334	9.51421	9.25997	9.12206	9.09929	9.10294	9.12195	9.55993	9.15294	0.106891	9.55993	0.326942
23026	213718_at	RBM4	RNA binding motif protein 4	NM_002896	0.00436257	1	0.0875176	0.0027155	1	0.094576	1.51572	Rab25 CDM up vs pc3 CDM	0.00886889	1	0.293511	1.39728	Rab25 plastic up vs pc3 plastic	213718_at	7.19229	7.09766	7.38302	8.04663	7.74329	7.68306	7.3511	7.15738	7.39791	7.54551	7.91142	7.89733	0.10247	8.04663	0.320109
19137	209721_s_at	IFFO1	intermediate filament family orphan 1	NM_001039670 /// NM_080730 /// NM_080731	0.0145641	1	0.146593	0.00272671	1	0.094716	1.65454	Rab25 CDM up vs pc3 CDM	0.436491	1	0.90472	1.10141	Rab25 plastic up vs pc3 plastic	209721_s_at	7.93471	7.86332	7.60568	8.58188	8.83694	8.16417	7.90179	8.00999	8.00826	7.99657	8.05062	8.29092	0.110211	8.83694	0.33198
44856	235599_at	LOC339535	hypothetical LOC339535	NR_015407	0.00408448	1	0.0854646	0.00274906	1	0.0952116	1.93793	Rab25 CDM up vs pc3 CDM	0.142529	1	0.710306	1.2871	Rab25 plastic up vs pc3 plastic	235599_at	7.84156	7.90191	7.84441	8.63799	9.14998	8.66345	7.92678	7.13291	7.91727	7.95553	7.98383	8.12997	0.264869	9.14998	0.514654
10589	201133_s_at	PJA2	praja ring finger 2	NM_014819	0.0156198	1	0.150859	0.00282168	1	0.0965314	1.81059	Rab25 CDM up vs pc3 CDM	0.29583	1	0.84006	1.16935	Rab25 plastic up vs pc3 plastic	201133_s_at	9.66885	9.35458	9.4006	9.9163	10.6878	10.3893	9.97099	9.7144	9.51899	9.94498	10.0806	9.85591	0.15223	10.6878	0.390166
20024	210631_at	NF1	neurofibromin 1	NM_000267 /// NM_001042492 /// NM_001128147	0.0115897	1	0.131936	0.00284834	1	0.0967374	1.7584	Rab25 CDM up vs pc3 CDM	0.471647	1	0.915515	-1.10586	Rab25 plastic down vs pc3 plastic	210631_at	4.81027	4.78009	4.55681	5.68662	5.70353	5.1998	4.72072	4.80297	5.34535	4.79562	4.74681	4.8911	0.149162	5.70353	0.386215
52759	243502_at	GJC1	gap junction protein, gamma 1, 45kDa	NM_001080383 /// NM_005497	0.00414737	1	0.085763	0.00286649	1	0.0971291	-1.60048	Rab25 CDM down vs pc3 CDM	0.0085759	1	0.291143	1.46872	Rab25 plastic up vs pc3 plastic	243502_at	8.34527	8.40295	8.43738	7.65816	7.41399	8.07795	7.68322	7.51414	7.85091	8.34532	8.22956	8.13706	0.135256	8.43738	0.367772
41089	231827_at	---	---	---	0.00376869	1	0.0833058	0.00288142	1	0.0972479	-1.50285	Rab25 CDM down vs pc3 CDM	0.686435	1	0.962505	1.04116	Rab25 plastic up vs pc3 plastic	231827_at	6.22926	6.33341	6.39866	6.02991	5.52655	5.64177	6.16109	6.36012	6.55447	6.40824	6.40378	6.43824	0.104186	6.55447	0.322779
44579	235322_at	---	---	---	0.011683	1	0.132452	0.00289841	1	0.0975466	-1.589	Rab25 CDM down vs pc3 CDM	0.70693	1	0.966222	-1.04365	Rab25 plastic down vs pc3 plastic	235322_at	7.22273	7.40541	7.63449	7.05059	6.54001	6.66768	6.92395	6.74119	7.05461	6.7279	6.86042	6.94653	0.100824	7.63449	0.317527
28928	219636_s_at	ARMC9	armadillo repeat containing 9	NM_025139	0.00344005	1	0.0800404	0.00290606	1	0.0976749	1.66585	Rab25 CDM up vs pc3 CDM	0.482215	1	0.917961	1.09315	Rab25 plastic up vs pc3 plastic	219636_s_at	4.45872	4.32169	4.35525	5.39437	5.04623	4.90384	4.10358	4.04313	4.51071	4.10347	4.4045	4.53494	0.167878	5.39437	0.409729
31949	222662_at	PPP1R3B	protein phosphatase 1, regulatory (inhibitor) subunit 3B	NM_024607	0.0192707	1	0.166056	0.00291455	1	0.0978513	2.81971	Rab25 CDM up vs pc3 CDM	0.720089	1	0.968038	-1.09548	Rab25 plastic down vs pc3 plastic	222662_at	6.42456	5.29849	5.34513	7.12001	7.47452	6.96029	6.40887	6.5196	6.52472	5.75813	6.74374	6.55664	0.444446	7.47452	0.666668
14137	204682_at	LTBP2	latent transforming growth factor beta binding protein 2	NM_000428	0.0121499	1	0.134359	0.00291541	1	0.0978513	1.9901	Rab25 CDM up vs pc3 CDM	0.113292	1	0.667957	1.33636	Rab25 plastic up vs pc3 plastic	204682_at	9.70173	9.30093	9.06251	10.1806	10.8093	10.0538	9.35529	9.82638	9.47669	9.98924	10.0252	9.89884	0.220848	10.8093	0.469944
35232	225968_at	PRICKLE2	prickle homolog 2 (Drosophila)	NM_198859	0.0035281	1	0.0812207	0.00296056	1	0.0986929	2.02257	Rab25 CDM up vs pc3 CDM	0.890415	1	0.989371	1.02409	Rab25 plastic up vs pc3 plastic	225968_at	5.47443	5.10729	4.73215	5.91547	6.55465	5.89231	4.88931	4.73631	5.211	4.87164	4.97721	5.09079	0.319798	6.55465	0.565507
17799	208370_s_at	RCAN1	regulator of calcineurin 1	NM_004414 /// NM_203417 /// NM_203418	0.0173601	1	0.159037	0.00296999	1	0.0988339	1.63891	Rab25 CDM up vs pc3 CDM	0.833496	1	0.98454	-1.02584	Rab25 plastic down vs pc3 plastic	208370_s_at	10.8803	10.5477	10.4786	11.4565	11.0809	11.5074	11.0675	11.1789	11.1308	10.7941	11.1768	11.2959	0.104408	11.5074	0.323123
18724	209302_at	POLR2H	polymerase (RNA) II (DNA directed) polypeptide H	NM_006232	0.012034	1	0.134144	0.00297745	1	0.0988995	-1.62695	Rab25 CDM down vs pc3 CDM	0.0973717	1	0.643036	-1.24266	Rab25 plastic down vs pc3 plastic	209302_at	12.1405	12.5646	12.5963	11.8882	11.4845	11.8222	12.2101	11.9916	12.3883	12.0065	11.7524	11.8908	0.111551	12.5963	0.333992
21797	212484_at	FAM89B	family with sequence similarity 89, member B	NM_001098784 /// NM_001098785 /// NM_152832	0.0108407	1	0.127934	0.00298623	1	0.0988995	1.83591	Rab25 CDM up vs pc3 CDM	0.0687532	1	0.581901	1.35505	Rab25 plastic up vs pc3 plastic	212484_at	7.41049	7.10787	6.75969	7.99455	8.27428	7.6387	7.15546	7.4227	7.46432	7.63469	7.77065	7.95217	0.178763	8.27428	0.422804
2651	1555881_s_at	LZTS2	leucine zipper, putative tumor suppressor 2	NM_032429	0.0181292	1	0.161831	0.00298638	1	0.0988995	1.77579	Rab25 CDM up vs pc3 CDM	0.425265	1	0.901421	1.12164	Rab25 plastic up vs pc3 plastic	1555881_s_at	7.87669	7.59288	7.13902	8.07562	8.5764	8.44195	7.91266	7.75494	7.96247	7.95486	7.98562	8.18641	0.13975	8.5764	0.373832
36542	227279_at	TCEAL3	transcription elongation factor A (SII)-like 3	NM_001006933 /// NM_032926	0.0114036	1	0.130932	0.0029876	1	0.0988995	1.88215	Rab25 CDM up vs pc3 CDM	0.0833729	1	0.614588	1.34663	Rab25 plastic up vs pc3 plastic	227279_at	9.84351	9.43091	9.43183	10.1915	10.8632	10.3887	9.94105	10.1401	9.54289	10.2525	10.4419	10.2177	0.191212	10.8632	0.437278
54278	37226_at	BNIP1	BCL2/adenovirus E1B 19kDa interacting protein 1	NM_001205 /// NM_013978 /// NM_013979 /// NM_013980	0.00721456	1	0.108159	0.00299317	1	0.0990029	-1.6321	Rab25 CDM down vs pc3 CDM	0.13766	1	0.703286	-1.21209	Rab25 plastic down vs pc3 plastic	37226_at	8.87203	9.08885	9.23665	8.4873	8.10309	8.48696	8.66697	8.25656	8.82336	8.28575	8.28179	8.34685	0.129211	9.23665	0.359459
11652	202196_s_at	DKK3	dickkopf homolog 3 (Xenopus laevis)	NM_001018057 /// NM_013253 /// NM_015881	0.00861245	1	0.116282	0.00300344	1	0.0992224	1.94259	Rab25 CDM up vs pc3 CDM	0.0808832	1	0.609718	1.37144	Rab25 plastic up vs pc3 plastic	202196_s_at	8.29256	7.68518	7.8344	8.93362	9.17005	8.58242	8.17221	8.72591	8.41257	8.76384	9.14479	8.76915	0.227088	9.17005	0.476537
44244	234987_at	---	---	---	0.00483582	1	0.0918688	0.00301239	1	0.099398	2.02819	Rab25 CDM up vs pc3 CDM	0.196061	1	0.770547	1.26834	Rab25 plastic up vs pc3 plastic	234987_at	8.24632	7.61698	7.24664	8.66195	8.68634	8.82222	8.28422	8.67841	8.75359	8.72142	9.00134	9.02227	0.299094	9.02227	0.546895
36366	227103_s_at	ECE2	endothelin converting enzyme 2	NM_001037324 /// NM_001100120 /// NM_001100121 /// NM_014693 /// NM_032331	0.0103639	1	0.125171	0.0030176	1	0.0994154	-1.74247	Rab25 CDM down vs pc3 CDM	0.0587054	1	0.559122	-1.33863	Rab25 plastic down vs pc3 plastic	227103_s_at	8.46608	8.35658	8.6293	8.00219	7.29104	7.75534	8.11272	8.52495	8.16366	7.69932	7.97376	7.86599	0.151643	8.6293	0.389414
31042	221754_s_at	CORO1B	coronin, actin binding protein, 1B	NM_001018070 /// NM_020441	0.018273	1	0.162271	0.00301837	1	0.0994154	1.86784	Rab25 CDM up vs pc3 CDM	0.61795	1	0.950367	1.08034	Rab25 plastic up vs pc3 plastic	221754_s_at	6.58562	6.15201	6.02309	7.04968	7.59834	6.81682	6.58304	6.81668	6.85233	6.80303	6.96373	6.81973	0.165706	7.59834	0.407071
38509	229247_at	FBLN7	fibulin 7	NM_001128165 /// NM_153214	0.0146053	1	0.146846	0.00302854	1	0.0994932	3.4879	Rab25 CDM up vs pc3 CDM	0.199483	1	0.772922	1.51708	Rab25 plastic up vs pc3 plastic	229247_at	3.16441	2.23897	3.18698	4.76855	5.30009	3.9288	3.11683	3.50586	3.2182	3.64137	4.50608	3.49734	0.703126	5.30009	0.838526
29689	220397_at	MDM1	Mdm1 nuclear protein homolog (mouse)	NM_017440 /// NM_020128	0.00348168	1	0.0804907	0.00303604	1	0.0995838	1.64086	Rab25 CDM up vs pc3 CDM	0.363466	1	0.877296	-1.12061	Rab25 plastic down vs pc3 plastic	220397_at	6.50251	5.91438	6.02644	6.88013	6.91375	6.7928	6.93697	7.07125	7.10063	6.59867	7.10539	6.91192	0.160013	7.10539	0.400016
34590	225325_at	MFSD6	major facilitator superfamily domain containing 6	NM_017694	0.00125842	1	0.0531925	0.00304608	1	0.0996676	2.53094	Rab25 CDM up vs pc3 CDM	0.00125656	1	0.129282	2.93729	Rab25 plastic up vs pc3 plastic	225325_at	6.4672	5.76379	5.95725	7.8477	7.1852	7.17436	5.27693	5.52032	5.85801	6.53133	7.4052	7.38218	0.730298	7.8477	0.854574
19043	209625_at	PIGH	phosphatidylinositol glycan anchor biosynthesis, class H	NM_004569	0.0110527	1	0.12907	0.00305875	1	0.0999028	-1.51874	Rab25 CDM down vs pc3 CDM	0.132075	1	0.695789	-1.18228	Rab25 plastic down vs pc3 plastic	209625_at	6.53493	6.9017	6.87227	6.27025	6.05408	6.17595	6.56616	6.18564	6.62139	6.23894	6.08409	6.32543	0.0848578	6.9017	0.291304
21181	211864_s_at	MYOF	myoferlin	NM_013451 /// NM_133337	0.00676759	1	0.105268	0.00306738	1	0.100065	1.78003	Rab25 CDM up vs pc3 CDM	0.0209399	1	0.403555	1.48463	Rab25 plastic up vs pc3 plastic	211864_s_at	10.6004	10.127	10.1402	10.8753	11.5414	10.9466	10.4167	10.3582	10.2465	10.7689	11.0728	10.89	0.18357	11.5414	0.428451
31171	221883_at	PKNOX1	PBX/knotted 1 homeobox 1	NM_004571	0.00619663	1	0.101736	0.00308045	1	0.100164	1.59681	Rab25 CDM up vs pc3 CDM	0.282952	1	0.831015	1.13756	Rab25 plastic up vs pc3 plastic	221883_at	7.59429	7.24833	7.57023	8.33956	7.86122	8.23765	7.93738	8.0986	8.08117	8.0099	8.44761	8.21745	0.123884	8.44761	0.351971
32980	223696_at	ARSD	arylsulfatase D	NM_001669 /// NM_009589	0.0145021	1	0.146427	0.00308055	1	0.100164	1.56395	Rab25 CDM up vs pc3 CDM	0.697703	1	0.964429	-1.04403	Rab25 plastic down vs pc3 plastic	223696_at	2.78251	2.47969	2.45253	3.33224	3.39824	2.91982	2.58219	2.88833	2.80707	2.54763	2.78892	2.75455	0.0908045	3.39824	0.301338
29001	219709_x_at	FAM173A	family with sequence similarity 173, member A	NM_023933	0.0127184	1	0.137242	0.00308139	1	0.100164	1.52543	Rab25 CDM up vs pc3 CDM	0.141215	1	0.709056	1.17932	Rab25 plastic up vs pc3 plastic	219709_x_at	6.72732	6.51521	6.46329	7.38565	7.14166	7.00617	6.4245	6.90829	6.65657	6.77316	6.95447	6.9756	0.0837747	7.38565	0.289439
19455	210042_s_at	CTSZ	cathepsin Z	NM_001336	0.00186998	1	0.0618937	0.00308798	1	0.100285	1.89704	Rab25 CDM up vs pc3 CDM	0.00751753	1	0.276341	1.72277	Rab25 plastic up vs pc3 plastic	210042_s_at	8.15467	8.36616	8.76243	9.60515	8.88999	9.55937	9.14099	8.89078	8.88743	9.60932	9.81939	9.84469	0.315406	9.84469	0.56161
44630	235373_at	---	---	---	0.00336534	1	0.0795433	0.00309408	1	0.100285	-2.06453	Rab25 CDM down vs pc3 CDM	0.00507298	1	0.235255	-1.94141	Rab25 plastic down vs pc3 plastic	235373_at	6.19465	6.72671	6.65619	5.37486	5.28725	5.778	6.74746	5.88275	6.38082	5.40583	5.17904	5.55484	0.348154	6.74746	0.590046
28313	219021_at	RNF121	ring finger protein 121	NM_018320 /// NR_024147 /// NR_024148	0.0123358	1	0.135271	0.00309491	1	0.100285	1.74886	Rab25 CDM up vs pc3 CDM	0.178397	1	0.751433	-1.21828	Rab25 plastic down vs pc3 plastic	219021_at	5.85925	5.80188	5.47877	6.73925	6.5849	6.23499	5.71661	6.33169	6.22233	5.81348	5.71678	5.88584	0.148178	6.73925	0.384939
10597	201141_at	GPNMB	glycoprotein (transmembrane) nmb	NM_001005340 /// NM_002510	0.00830548	1	0.114817	0.00310064	1	0.100301	3.23278	Rab25 CDM up vs pc3 CDM	0.188982	1	0.762271	1.49708	Rab25 plastic up vs pc3 plastic	201141_at	5.68107	4.72495	5.16944	6.64686	7.64517	6.36176	5.30088	5.30332	4.75436	5.2688	6.16854	5.66767	0.723726	7.64517	0.850721
32716	223431_at	CNO	cappuccino homolog (mouse)	NM_018366	0.00591978	1	0.0999888	0.00311309	1	0.100536	1.53442	Rab25 CDM up vs pc3 CDM	0.0578899	1	0.556849	1.25485	Rab25 plastic up vs pc3 plastic	223431_at	9.67958	9.60121	9.72663	10.2914	10.0209	10.5482	9.75868	9.5719	9.41497	9.71757	9.97731	10.0332	0.105296	10.5482	0.324493
37209	227947_at	PHACTR2	phosphatase and actin regulator 2	NM_001100164 /// NM_001100165 /// NM_001100166 /// NM_014721	0.00512072	1	0.0940477	0.00311703	1	0.100604	1.694	Rab25 CDM up vs pc3 CDM	0.0128447	1	0.338049	1.49606	Rab25 plastic up vs pc3 plastic	227947_at	10.7833	10.3973	10.2775	11.1234	11.0533	11.5627	10.7381	10.5468	10.8295	11.0785	11.3747	11.4047	0.165716	11.5627	0.407082
36466	227203_at	FBXL17	F-box and leucine-rich repeat protein 17	NM_001163315 /// NM_022824	0.0162182	1	0.154295	0.00315897	1	0.100889	1.54711	Rab25 CDM up vs pc3 CDM	0.572992	1	0.940255	-1.06356	Rab25 plastic down vs pc3 plastic	227203_at	7.95978	7.69987	7.65091	8.56535	8.51616	8.11777	7.78454	8.09356	8.11925	7.76961	7.98053	7.98051	0.0847266	8.56535	0.291078
8776	1568629_s_at	PIK3R2	phosphoinositide-3-kinase, regulatory subunit 2 (beta)	NM_005027	0.0206555	1	0.17119	0.00315907	1	0.100889	1.54907	Rab25 CDM up vs pc3 CDM	0.689854	1	0.962735	1.04449	Rab25 plastic up vs pc3 plastic	1568629_s_at	8.87074	8.70662	8.67752	9.38968	9.56127	9.19815	8.77382	9.29471	9.03636	9.23314	9.14276	8.91737	0.0800171	9.56127	0.282873
27276	217983_s_at	RNASET2	ribonuclease T2	NM_003730	0.00496263	1	0.0929855	0.00316609	1	0.100947	1.66382	Rab25 CDM up vs pc3 CDM	0.00940877	1	0.300306	1.51543	Rab25 plastic up vs pc3 plastic	217983_s_at	8.97739	8.74666	9.02046	9.73742	9.6649	9.54569	8.80636	9.3717	8.71551	9.57178	9.73243	9.38854	0.15671	9.73742	0.395866
34460	225195_at	DPH3	DPH3, KTI11 homolog (S. cerevisiae)	NM_001047434 /// NM_206831	0.00164257	1	0.0580424	0.00320656	1	0.101634	-1.52014	Rab25 CDM down vs pc3 CDM	0.0269998	1	0.432373	-1.31339	Rab25 plastic down vs pc3 plastic	225195_at	11.4261	11.6614	11.9353	10.9823	11.1258	11.1021	11.3962	10.9874	11.0731	10.8509	10.7718	10.6541	0.141321	11.9353	0.375927
21503	212189_s_at	COG4	component of oligomeric golgi complex 4	NM_015386	0.0199599	1	0.168816	0.00322227	1	0.101955	1.68723	Rab25 CDM up vs pc3 CDM	0.491661	1	0.920725	1.09516	Rab25 plastic up vs pc3 plastic	212189_s_at	7.55711	7.28305	6.94832	8.11927	8.08987	7.84332	7.35254	7.58298	7.79916	7.53899	7.68914	7.89996	0.116136	8.11927	0.340787
25086	215785_s_at	CYFIP2	cytoplasmic FMR1 interacting protein 2	NM_001037332 /// NM_001037333 /// NM_014376	0.00285426	1	0.0739606	0.00322617	1	0.102019	1.60097	Rab25 CDM up vs pc3 CDM	0.0666132	1	0.577425	1.27235	Rab25 plastic up vs pc3 plastic	215785_s_at	9.38035	9.07097	8.78161	9.79772	9.65108	9.82098	9.38388	9.7476	9.84044	9.93441	10.0115	10.0685	0.15531	10.0685	0.394094
46092	236835_at	LOC645431	hypothetical LOC645431	NR_024334	0.00811967	1	0.11354	0.00323094	1	0.10205	2.7735	Rab25 CDM up vs pc3 CDM	0.733596	1	0.970772	-1.09062	Rab25 plastic down vs pc3 plastic	236835_at	4.45923	3.70764	4.37681	6.18104	5.50287	5.2749	4.16288	4.3852	4.37436	3.52083	4.65592	4.37026	0.558236	6.18104	0.747152
14202	204747_at	IFIT3	interferon-induced protein with tetratricopeptide repeats 3	NM_001031683 /// NM_001549	0.00366514	1	0.0824657	0.00323274	1	0.10205	1.70393	Rab25 CDM up vs pc3 CDM	0.271896	1	0.823492	1.16385	Rab25 plastic up vs pc3 plastic	204747_at	5.68569	5.53158	5.77883	6.54957	6.35768	6.39544	5.55961	5.0499	5.77805	5.44867	5.81521	5.78038	0.186957	6.54957	0.432385
43988	234731_at	---	---	---	0.0135678	1	0.141751	0.00325442	1	0.102275	-1.61899	Rab25 CDM down vs pc3 CDM	0.946571	1	0.996116	1.00808	Rab25 plastic up vs pc3 plastic	234731_at	7.16503	7.64098	7.77911	6.79305	6.84255	6.86423	7.19629	6.82425	6.85824	7.13807	6.8586	6.91694	0.109316	7.77911	0.33063
47726	238469_at	OGFRL1	opioid growth factor receptor-like 1	NM_024576	0.000927498	1	0.0466093	0.00325665	1	0.102275	-1.88737	Rab25 CDM down vs pc3 CDM	0.0197857	1	0.39583	-1.56135	Rab25 plastic down vs pc3 plastic	238469_at	10.2759	9.82129	10.069	8.80062	9.36239	9.25404	10.8352	10.8812	10.2915	9.97852	10.2606	9.8404	0.378017	10.8812	0.614831
1384	1554171_at	ZMYM3	zinc finger, MYM-type 3	NM_005096 /// NM_201599	0.0117104	1	0.132534	0.00329011	1	0.102617	1.80982	Rab25 CDM up vs pc3 CDM	0.13218	1	0.695903	1.27213	Rab25 plastic up vs pc3 plastic	1554171_at	6.16463	5.84203	5.78809	6.72123	6.77275	6.86832	6.60629	6.06144	6.45579	6.32312	6.81131	7.03083	0.172835	7.03083	0.415734
28265	218973_at	EFTUD1	elongation factor Tu GTP binding domain containing 1	NM_001040610 /// NM_024580	0.00630355	1	0.102088	0.00329321	1	0.102655	1.69725	Rab25 CDM up vs pc3 CDM	0.017365	1	0.374266	1.46628	Rab25 plastic up vs pc3 plastic	218973_at	9.62806	9.13847	8.98216	10.0546	10.1225	9.86119	9.30213	9.49268	9.58952	9.75262	10.1247	10.1635	0.161321	10.1635	0.401648
23518	214211_at	FTH1	ferritin, heavy polypeptide 1	NM_002032	0.00225286	1	0.0674562	0.00330199	1	0.102856	1.68494	Rab25 CDM up vs pc3 CDM	0.262145	1	0.819207	1.16465	Rab25 plastic up vs pc3 plastic	214211_at	11.1624	11.0297	11.2417	12.0194	11.8782	11.7943	10.8287	11.2697	10.4663	10.961	11.1897	11.0737	0.204441	12.0194	0.452151
29600	220308_at	CCDC19	coiled-coil domain containing 19	NM_012337	0.00507412	1	0.0938842	0.00330342	1	0.102856	-2.09159	Rab25 CDM down vs pc3 CDM	0.0140919	1	0.347938	-1.74849	Rab25 plastic down vs pc3 plastic	220308_at	3.96099	4.16788	3.98978	3.11022	2.93416	2.88046	3.56617	3.1194	4.30574	2.89855	2.72932	2.9451	0.332266	4.30574	0.576425
13789	204334_at	KLF7	Kruppel-like factor 7 (ubiquitous)	NM_003709	0.0133992	1	0.140885	0.00330939	1	0.102983	-1.52164	Rab25 CDM down vs pc3 CDM	0.364621	1	0.877622	-1.10269	Rab25 plastic down vs pc3 plastic	204334_at	7.97436	8.01884	7.94551	7.47602	6.99051	7.6553	7.88407	7.93887	7.91748	7.70498	7.73318	7.87918	0.0837474	8.01884	0.289391
10351	200895_s_at	FKBP4	FK506 binding protein 4, 59kDa	NM_002014	0.00383245	1	0.0836589	0.0033165	1	0.103087	-1.70196	Rab25 CDM down vs pc3 CDM	0.0202219	1	0.39857	-1.45119	Rab25 plastic down vs pc3 plastic	200895_s_at	11.2093	11.1879	10.9972	10.5943	10.0431	10.4554	11.086	11.2323	11.6985	10.7467	10.7453	10.9131	0.185694	11.6985	0.430922
12783	203328_x_at	IDE	insulin-degrading enzyme	NM_004969	0.0060431	1	0.100887	0.00333378	1	0.103447	1.56013	Rab25 CDM up vs pc3 CDM	0.0160588	1	0.362022	1.38822	Rab25 plastic up vs pc3 plastic	203328_x_at	8.38579	8.00681	8.14691	8.81242	8.95836	8.69374	8.29059	8.65046	8.14738	8.7114	9.00907	8.78766	0.115777	9.00907	0.340261
12788	203333_at	KIFAP3	kinesin-associated protein 3	NM_014970	0.0163023	1	0.154718	0.00334217	1	0.103532	1.52463	Rab25 CDM up vs pc3 CDM	0.185111	1	0.758842	1.15999	Rab25 plastic up vs pc3 plastic	203333_at	10.1086	9.91898	9.82483	10.6328	10.7597	10.2853	9.98755	10.3695	10.0329	10.2552	10.3759	10.4012	0.0806143	10.7597	0.283927
16106	206652_at	ZMYM5	zinc finger, MYM-type 5	NM_001039649 /// NM_001039650 /// NM_001142684	0.00400155	1	0.0849496	0.0033684	1	0.104124	1.8	Rab25 CDM up vs pc3 CDM	0.00727383	1	0.274281	1.66568	Rab25 plastic up vs pc3 plastic	206652_at	4.30581	4.24916	4.86247	5.38975	5.34947	5.2222	4.95744	4.7571	4.36215	5.26052	5.65166	5.37284	0.225598	5.65166	0.474972
30856	221565_s_at	CALHM2	calcium homeostasis modulator 2	NM_015916 /// NR_024552	0.0119786	1	0.133983	0.0033888	1	0.104355	1.77905	Rab25 CDM up vs pc3 CDM	0.850323	1	0.986072	1.02769	Rab25 plastic up vs pc3 plastic	221565_s_at	3.39864	3.52235	3.69844	4.59077	4.68544	3.83655	3.62444	3.68774	3.59152	3.60542	3.69143	3.72508	0.163729	4.68544	0.404635
15386	205931_s_at	CREB5	cAMP responsive element binding protein 5	NM_001011666 /// NM_004904 /// NM_182898 /// NM_182899	0.0134211	1	0.141061	0.00339621	1	0.104398	-2.68245	Rab25 CDM down vs pc3 CDM	0.111806	1	0.665554	-1.53583	Rab25 plastic down vs pc3 plastic	205931_s_at	6.77525	6.92267	6.99487	5.03787	5.19889	6.18538	7.25246	6.12875	6.59259	6.00291	6.01384	6.1	0.466752	7.25246	0.683193
35377	226113_at	ZNF436	zinc finger protein 436	NM_001077195 /// NM_030634	0.0205429	1	0.170826	0.00340799	1	0.104514	1.53115	Rab25 CDM up vs pc3 CDM	0.845267	1	0.985829	-1.02113	Rab25 plastic down vs pc3 plastic	226113_at	4.48122	4.4068	4.43618	5.33687	5.09194	4.73923	4.54142	4.73168	4.76771	4.46827	4.6847	4.79732	0.0779775	5.33687	0.279245
18959	209538_at	ZNF32	zinc finger protein 32	NM_001005368 /// NM_006973	0.00263482	1	0.0712267	0.00342289	1	0.104678	-2.38516	Rab25 CDM down vs pc3 CDM	0.0147999	1	0.35335	-1.92605	Rab25 plastic down vs pc3 plastic	209538_at	6.55055	6.9327	7.40055	6.04815	5.68325	5.39015	6.41944	5.59638	6.46658	5.02625	5.24372	5.37549	0.552214	7.40055	0.743111
48881	239624_at	---	---	---	0.00382607	1	0.0836589	0.00342664	1	0.104678	2.17876	Rab25 CDM up vs pc3 CDM	0.00510703	1	0.235523	2.06412	Rab25 plastic up vs pc3 plastic	239624_at	3.82969	4.32053	3.91665	5.57729	4.662	5.1981	3.95904	3.99553	4.22672	4.96845	4.80772	5.5417	0.403013	5.57729	0.634833
22321	213010_at	PRKCDBP	protein kinase C, delta binding protein	NM_145040	0.000958654	1	0.047391	0.00344502	1	0.104992	1.62668	Rab25 CDM up vs pc3 CDM	0.139135	1	0.705796	1.21528	Rab25 plastic up vs pc3 plastic	213010_at	9.22741	8.90085	8.85709	9.68211	9.98102	9.42802	8.59867	8.4601	8.61486	8.58102	8.93343	9.00304	0.224341	9.98102	0.473647
19562	210150_s_at	LAMA5	laminin, alpha 5	NM_005560	0.0171621	1	0.158182	0.00345481	1	0.105115	1.70768	Rab25 CDM up vs pc3 CDM	0.32626	1	0.859779	1.14638	Rab25 plastic up vs pc3 plastic	210150_s_at	7.58283	7.50166	7.39436	8.22467	8.68939	7.88089	7.47829	7.71947	7.76937	7.98065	7.84408	7.73364	0.129564	8.68939	0.35995
27827	218534_s_at	AGGF1	angiogenic factor with G patch and FHA domains 1	NM_018046	0.0223631	1	0.177722	0.00345979	1	0.10518	1.55366	Rab25 CDM up vs pc3 CDM	0.720291	1	0.968093	1.04072	Rab25 plastic up vs pc3 plastic	218534_s_at	9.70736	9.37861	9.20012	9.88859	10.2747	10.0298	9.79021	9.64345	9.64189	9.5482	9.79951	9.90058	0.0820177	10.2747	0.286387
15460	206005_s_at	KIAA1009	KIAA1009	NM_014895	0.00612606	1	0.101352	0.00350552	1	0.10586	1.65647	Rab25 CDM up vs pc3 CDM	0.307212	1	0.848325	-1.1442	Rab25 plastic down vs pc3 plastic	206005_s_at	4.9278	4.87777	4.36627	5.47555	5.45283	5.42779	5.49774	5.47181	5.7222	5.2084	5.21575	5.68457	0.151207	5.7222	0.388854
36056	226793_at	LOC283267	hypothetical LOC283267	NR_015451	0.00597725	1	0.100482	0.00351536	1	0.10586	1.67945	Rab25 CDM up vs pc3 CDM	0.0206788	1	0.402039	1.44045	Rab25 plastic up vs pc3 plastic	226793_at	8.59666	8.20764	8.42265	9.44204	8.99406	9.03481	8.41671	8.87719	8.84126	9.0605	9.43959	9.21464	0.160747	9.44204	0.400933
28641	219349_s_at	EXOC2	exocyst complex component 2	NM_018303	0.0134659	1	0.141179	0.00351631	1	0.10586	1.54288	Rab25 CDM up vs pc3 CDM	0.644907	1	0.956549	1.05216	Rab25 plastic up vs pc3 plastic	219349_s_at	7.62911	7.37123	7.28493	7.89974	8.39213	7.87027	7.84615	8.06489	7.81797	8.00017	8.04021	7.90868	0.0911852	8.39213	0.301969
4353	1558683_a_at	HMGA2	high mobility group AT-hook 2	NM_003483 /// NM_003484	0.00128592	1	0.0532924	0.00352129	1	0.10586	-1.54177	Rab25 CDM down vs pc3 CDM	0.00974832	1	0.306327	-1.42995	Rab25 plastic down vs pc3 plastic	1558683_a_at	4.53172	4.51108	4.56218	4.06401	3.82961	3.83759	4.11037	3.7367	4.29647	3.31903	3.5558	3.72083	0.166126	4.56218	0.407585
22602	213293_s_at	TRIM22	tripartite motif-containing 22	NM_006074	0.0157356	1	0.151411	0.00352576	1	0.10586	2.09285	Rab25 CDM up vs pc3 CDM	0.19987	1	0.772922	1.28764	Rab25 plastic up vs pc3 plastic	213293_s_at	11.0833	10.6472	10.5606	11.8264	12.1876	11.4735	10.7701	11.4487	10.6445	11.1867	11.4357	11.3351	0.254226	12.1876	0.504208
13731	204276_at	TK2	thymidine kinase 2, mitochondrial	NM_004614	0.0120968	1	0.13427	0.00353036	1	0.10588	1.76872	Rab25 CDM up vs pc3 CDM	0.600933	1	0.946835	1.07906	Rab25 plastic up vs pc3 plastic	204276_at	6.34382	6.0705	6.11068	7.08065	7.34584	6.56663	5.99605	6.46688	6.24007	6.33063	6.44861	6.25309	0.162359	7.34584	0.402937
32568	223283_s_at	TSHZ1	teashirt zinc finger homeobox 1	NM_005786	0.0205987	1	0.170993	0.00353137	1	0.10588	2.14177	Rab25 CDM up vs pc3 CDM	0.935471	1	0.994705	1.01572	Rab25 plastic up vs pc3 plastic	223283_s_at	7.14805	6.65371	6.3102	8.01127	7.89129	7.50581	7.04001	7.47721	7.73555	7.16512	7.49036	7.66478	0.252208	8.01127	0.502203
13918	204463_s_at	EDNRA	endothelin receptor type A	NM_001957	0.0102405	1	0.124395	0.00353611	1	0.10588	7.31773	Rab25 CDM up vs pc3 CDM	0.0444181	1	0.509791	3.19638	Rab25 plastic up vs pc3 plastic	204463_s_at	5.87962	4.4611	4.68675	7.32959	8.42478	7.88729	5.84353	6.28101	3.92219	6.21123	7.5734	7.29142	2.0661	8.42478	1.43739
2398	1555526_a_at	2006-09-01	septin 6	NM_015129 /// NM_145799 /// NM_145800 /// NM_145802	0.00719611	1	0.10806	0.00354646	1	0.105964	2.21923	Rab25 CDM up vs pc3 CDM	0.0199953	1	0.398244	1.76173	Rab25 plastic up vs pc3 plastic	1555526_a_at	4.15821	3.97409	4.37765	5.8523	5.22393	4.8839	4.09283	4.9011	4.43195	5.15427	5.48818	5.23441	0.363417	5.8523	0.602841
24924	215623_x_at	SMC4	structural maintenance of chromosomes 4	NM_001002800 /// NM_005496	0.0216306	1	0.174847	0.00354706	1	0.105964	-2.59368	Rab25 CDM down vs pc3 CDM	0.478595	1	0.917694	-1.18973	Rab25 plastic down vs pc3 plastic	215623_x_at	9.20299	10.3452	9.81787	8.26894	8.47907	8.49304	9.51406	8.92867	9.18014	9.381	8.40045	9.0895	0.390539	10.3452	0.624931
39147	229885_at	---	---	---	0.0208496	1	0.171728	0.00354805	1	0.105964	1.73229	Rab25 CDM up vs pc3 CDM	0.922469	1	0.993107	-1.01363	Rab25 plastic down vs pc3 plastic	229885_at	6.82819	6.60289	6.78617	7.69148	7.19716	7.70665	7.17749	6.99615	7.62924	7.08941	7.3843	7.27059	0.131059	7.70665	0.36202
13503	204048_s_at	PHACTR2	phosphatase and actin regulator 2	NM_001100164 /// NM_001100165 /// NM_001100166 /// NM_014721	0.00105613	1	0.0497239	0.00355044	1	0.105964	1.65489	Rab25 CDM up vs pc3 CDM	0.00060447	1	0.0925397	1.96237	Rab25 plastic up vs pc3 plastic	204048_s_at	10.2928	10.222	10.2909	10.9395	10.8098	11.2366	10.4848	10.2907	9.8811	10.9571	11.238	11.3793	0.237143	11.3793	0.486973
1354	1554127_s_at	MSRB3	methionine sulfoxide reductase B3	NM_001031679 /// NM_198080	0.0108943	1	0.128179	0.0035781	1	0.106496	1.50223	Rab25 CDM up vs pc3 CDM	0.336938	1	0.866195	1.1075	Rab25 plastic up vs pc3 plastic	1554127_s_at	8.24255	7.98192	7.97738	8.63276	8.82639	8.50402	8.47235	8.76902	8.26782	8.52745	8.73573	8.68793	0.0853614	8.82639	0.292167
11424	201968_s_at	PGM1	phosphoglucomutase 1	NM_002633	0.0136238	1	0.141872	0.00362462	1	0.10718	1.58326	Rab25 CDM up vs pc3 CDM	0.0896526	1	0.626102	1.24407	Rab25 plastic up vs pc3 plastic	201968_s_at	10.9121	10.4849	10.7125	11.5304	11.4198	11.148	10.8277	11.0456	10.9047	10.9662	11.4593	11.2977	0.10317	11.5304	0.3212
11634	202178_at	PRKCZ	protein kinase C, zeta	NM_001033581 /// NM_001033582 /// NM_002744	0.000520499	1	0.0363917	0.00363491	1	0.107252	1.61373	Rab25 CDM up vs pc3 CDM	0.00036055	1	0.0714241	2.00537	Rab25 plastic up vs pc3 plastic	202178_at	7.48454	7.59497	7.82493	8.51703	8.09919	8.35943	7.24366	6.85215	7.44281	8.07775	8.22325	8.24922	0.258277	8.51703	0.508209
42535	233275_at	---	---	---	0.0069453	1	0.106497	0.00365722	1	0.107678	2.6022	Rab25 CDM up vs pc3 CDM	0.696463	1	0.964035	1.10008	Rab25 plastic up vs pc3 plastic	233275_at	3.05789	3.19649	2.78182	3.71815	5.12869	4.32855	3.23015	2.72105	2.75917	3.3422	2.85664	2.92437	0.533655	5.12869	0.730517
23945	214639_s_at	HOXA1	homeobox A1	NM_005522 /// NM_153620	0.0180675	1	0.16157	0.00368338	1	0.108099	1.63034	Rab25 CDM up vs pc3 CDM	0.582111	1	0.943586	1.07165	Rab25 plastic up vs pc3 plastic	214639_s_at	6.16254	5.77364	5.84106	6.85825	6.55177	6.48275	6.26292	6.43504	6.46338	6.14703	6.63906	6.67477	0.109108	6.85825	0.330316
28292	219000_s_at	DSCC1	defective in sister chromatid cohesion 1 homolog (S. cerevisiae)	NM_024094	0.00260374	1	0.0708257	0.00369353	1	0.108165	-1.53699	Rab25 CDM down vs pc3 CDM	0.0777685	1	0.603205	-1.23953	Rab25 plastic down vs pc3 plastic	219000_s_at	9.63974	9.73305	9.74638	9.29077	8.79699	9.17108	9.97057	9.75241	10.1894	9.52336	9.63433	9.8253	0.139131	10.1894	0.373002
31731	222444_at	ARMCX3	armadillo repeat containing, X-linked 3	NM_016607 /// NM_177947 /// NM_177948	0.0135387	1	0.141589	0.00369754	1	0.108224	1.53346	Rab25 CDM up vs pc3 CDM	0.0971686	1	0.642363	1.21945	Rab25 plastic up vs pc3 plastic	222444_at	9.77791	9.45056	9.40997	10.0281	10.1645	10.2962	9.8978	9.53516	9.93917	9.87291	10.1725	10.1854	0.0900964	10.2962	0.300161
45345	236088_at	NTNG1	netrin G1	NM_001113226 /// NM_001113228 /// NM_014917	0.0176461	1	0.159974	0.00370688	1	0.108351	2.59443	Rab25 CDM up vs pc3 CDM	0.177158	1	0.750233	1.4173	Rab25 plastic up vs pc3 plastic	236088_at	7.66424	6.72197	6.72338	8.22826	8.91753	8.09006	7.47275	7.6828	7.26028	7.53027	8.28965	8.10536	0.418587	8.91753	0.646983
44625	235368_at	ADAMTS5	ADAM metallopeptidase with thrombospondin type 1 motif, 5	NM_007038	0.00906746	1	0.11866	0.00371092	1	0.108384	3.24478	Rab25 CDM up vs pc3 CDM	0.700947	1	0.96508	1.12284	Rab25 plastic up vs pc3 plastic	235368_at	4.33821	3.82697	3.79891	4.79634	5.69855	6.56356	4.31075	3.786	3.80039	4.32745	4.29392	3.77721	0.758572	6.56356	0.870961
41195	231933_at	2008-03-01	membrane-associated ring finger (C3HC4) 8	NM_001002265 /// NM_001002266 /// NM_145021	0.00879268	1	0.117139	0.00371976	1	0.108546	1.70782	Rab25 CDM up vs pc3 CDM	0.464188	1	0.914204	-1.10711	Rab25 plastic down vs pc3 plastic	231933_at	4.70313	4.57278	4.49514	5.34953	5.81432	4.92366	4.61615	4.67038	4.80062	4.52869	4.56649	4.55158	0.158229	5.81432	0.39778
41257	231995_at	C9orf82	chromosome 9 open reading frame 82	NM_024828	0.00803089	1	0.112789	0.00372508	1	0.108551	1.52951	Rab25 CDM up vs pc3 CDM	0.630714	1	0.953584	-1.05394	Rab25 plastic down vs pc3 plastic	231995_at	7.41131	7.06017	7.13047	7.62305	7.80509	8.01303	7.95748	7.59799	7.98857	7.64276	7.9127	7.76119	0.10216	8.01303	0.319625
46470	237213_at	---	---	---	0.0224825	1	0.177921	0.00373277	1	0.108558	1.89691	Rab25 CDM up vs pc3 CDM	0.820482	1	0.983059	1.03786	Rab25 plastic up vs pc3 plastic	237213_at	3.63597	3.48564	3.58871	4.75648	4.40344	4.32135	3.76352	3.48729	4.40514	3.73213	4.02339	4.06125	0.177648	4.75648	0.421483
34903	225638_at	C1orf31	chromosome 1 open reading frame 31	NM_001012985	0.00294105	1	0.0751725	0.00375277	1	0.108614	-1.52063	Rab25 CDM down vs pc3 CDM	0.0534033	1	0.543845	-1.26497	Rab25 plastic down vs pc3 plastic	225638_at	11.3821	11.8263	11.9351	11.1617	11.0288	11.139	11.3852	11.0247	11.2016	10.9639	10.7529	10.8774	0.128959	11.9351	0.359109
54255	36612_at	FAM168A	family with sequence similarity 168, member A	NM_015159	0.0205422	1	0.170826	0.00375572	1	0.108614	1.88361	Rab25 CDM up vs pc3 CDM	0.823905	1	0.98335	1.03673	Rab25 plastic up vs pc3 plastic	36612_at	8.28476	7.57745	7.49532	8.54176	8.96259	8.59369	8.23161	8.37678	8.56328	8.26022	8.651	8.41658	0.178301	8.96259	0.422257
12866	203411_s_at	LMNA	lamin A/C	NM_005572 /// NM_170707 /// NM_170708	0.00935788	1	0.120386	0.00375678	1	0.108614	1.64577	Rab25 CDM up vs pc3 CDM	0.149699	1	0.719613	1.2174	Rab25 plastic up vs pc3 plastic	203411_s_at	12.7371	12.4066	12.2379	13.074	13.4745	12.9894	12.2152	12.6674	12.3521	12.7205	12.7493	12.6163	0.135394	13.4745	0.367959
32652	223367_at	DNAJC30	DnaJ (Hsp40) homolog, subfamily C, member 30	NM_032317	0.00956548	1	0.121084	0.00375959	1	0.108614	1.65577	Rab25 CDM up vs pc3 CDM	0.526852	1	0.930388	1.08618	Rab25 plastic up vs pc3 plastic	223367_at	6.5976	6.31679	6.06053	7.04141	6.89869	7.21733	6.92544	6.75665	7.17313	6.83575	7.07919	7.29807	0.137958	7.29807	0.371427
18528	209106_at	NCOA1	nuclear receptor coactivator 1	NM_003743 /// NM_147223 /// NM_147233	0.0248087	1	0.184472	0.00377097	1	0.108735	1.57492	Rab25 CDM up vs pc3 CDM	0.900394	1	0.990067	1.01466	Rab25 plastic up vs pc3 plastic	209106_at	6.12028	5.84547	5.57688	6.3531	6.53207	6.62329	6.17518	5.95232	6.40571	6.07827	6.2008	6.31711	0.0874551	6.62329	0.295728
34161	224895_at	YAP1	Yes-associated protein 1, 65kDa	NM_001130145 /// NM_006106	0.0104817	1	0.125981	0.00377571	1	0.108735	1.53152	Rab25 CDM up vs pc3 CDM	0.0406009	1	0.495613	1.29418	Rab25 plastic up vs pc3 plastic	224895_at	11.4106	11.1798	11.0669	11.8908	11.9921	11.6193	11.0818	11.208	11.5908	11.629	11.7049	11.6628	0.096421	11.9921	0.310517
44986	235729_at	ZNF514	zinc finger protein 514	NM_032788	0.0149609	1	0.148154	0.00379382	1	0.108989	-1.81356	Rab25 CDM down vs pc3 CDM	0.124221	1	0.685962	-1.28887	Rab25 plastic down vs pc3 plastic	235729_at	5.3037	5.79138	5.49968	4.66255	4.93462	4.42111	5.31675	4.82141	5.38512	4.9041	4.54853	4.97233	0.171776	5.79138	0.414458
15478	206023_at	NMU	neuromedin U	NM_006681	0.00133637	1	0.0542034	0.00379583	1	0.108989	1.72632	Rab25 CDM up vs pc3 CDM	0.000983358	1	0.11476	1.98394	Rab25 plastic up vs pc3 plastic	206023_at	9.95331	10.1426	10.5162	11.0719	10.9967	10.9066	10.1337	9.4919	10.1347	10.8654	10.9699	10.8901	0.268719	11.0719	0.518382
36755	227492_at	---	---	---	0.0041949	1	0.0863539	0.00379743	1	0.108989	-2.05553	Rab25 CDM down vs pc3 CDM	0.279629	1	0.828411	-1.23051	Rab25 plastic down vs pc3 plastic	227492_at	6.4131	6.43866	6.59156	5.5182	4.90888	5.8977	6.71752	6.42466	7.15793	6.50803	6.50989	6.38442	0.349479	7.15793	0.591167
10641	201185_at	HTRA1	HtrA serine peptidase 1	NM_002775	0.0165929	1	0.155804	0.00380664	1	0.109139	5.46661	Rab25 CDM up vs pc3 CDM	0.86202	1	0.987006	-1.07866	Rab25 plastic down vs pc3 plastic	201185_at	4.88973	3.84928	3.74624	6.10065	7.2759	6.46064	4.23958	5.98508	3.96286	4.8933	4.9324	4.0341	1.36315	7.2759	1.16754
14502	205047_s_at	ASNS	asparagine synthetase	NM_001673 /// NM_133436 /// NM_183356	0.000332146	1	0.0299765	0.00381759	1	0.109219	-1.65079	Rab25 CDM down vs pc3 CDM	0.0911383	1	0.629227	-1.27013	Rab25 plastic down vs pc3 plastic	205047_s_at	9.99328	10.141	10.0548	9.64184	9.12272	9.25505	8.80422	8.852	9.39443	8.65233	8.59395	8.76943	0.323096	10.141	0.568415
51134	241877_at	---	---	---	0.0156046	1	0.150739	0.00382301	1	0.109219	-2.41655	Rab25 CDM down vs pc3 CDM	0.758799	1	0.975138	-1.07217	Rab25 plastic down vs pc3 plastic	241877_at	5.36313	6.2644	6.56182	4.75499	4.79759	4.81792	5.44247	4.81645	4.98412	5.35419	4.77919	4.80805	0.374288	6.56182	0.611791
39505	230243_at	RG9MTD2	RNA (guanine-9-) methyltransferase domain containing 2	NM_001134665 /// NM_001134666 /// NM_152292	0.00991812	1	0.122742	0.00382984	1	0.109219	-1.68412	Rab25 CDM down vs pc3 CDM	0.0412218	1	0.498221	-1.37009	Rab25 plastic down vs pc3 plastic	230243_at	6.73254	6.77295	6.82408	6.20008	5.61262	6.26089	6.33324	6.37235	6.83218	6.10611	6.0619	6.00696	0.146997	6.83218	0.383402
36751	227488_at	MGC16121	hypothetical protein MGC16121	NR_024607	0.0190081	1	0.165166	0.00385164	1	0.1096	-2.77722	Rab25 CDM down vs pc3 CDM	0.620925	1	0.95125	-1.13968	Rab25 plastic down vs pc3 plastic	227488_at	7.3212	8.44358	8.13285	6.44276	6.35116	6.68279	7.41673	6.4125	7.1451	7.07168	6.3251	7.01165	0.477768	8.44358	0.691207
19331	209917_s_at	TP53TG1	TP53 target 1 (non-protein coding)	NR_015381	0.00155557	1	0.0573504	0.00385406	1	0.1096	1.53815	Rab25 CDM up vs pc3 CDM	0.173156	1	0.745715	1.17383	Rab25 plastic up vs pc3 plastic	209917_s_at	3.81325	3.71784	4.20093	4.74586	4.54184	4.3079	3.56597	3.62883	3.54197	3.70653	4.00298	3.72094	0.161659	4.74586	0.402068
37229	227967_at	TUBGCP5	tubulin, gamma complex associated protein 5	NM_001102610 /// NM_052903	0.00790517	1	0.112067	0.00385766	1	0.1096	1.51231	Rab25 CDM up vs pc3 CDM	0.120952	1	0.679375	1.19562	Rab25 plastic up vs pc3 plastic	227967_at	7.66382	7.57925	7.39813	8.15175	8.04393	8.23577	8.03502	7.69331	8.16396	8.02624	8.18967	8.44965	0.0984072	8.44965	0.313699
37482	228220_at	FCHO2	FCH domain only 2	NM_001146032 /// NM_138782	0.0200347	1	0.169053	0.00387224	1	0.109747	1.6964	Rab25 CDM up vs pc3 CDM	0.978153	1	0.998311	-1.00373	Rab25 plastic down vs pc3 plastic	228220_at	9.14329	8.83918	8.62685	9.65045	9.96137	9.28493	8.90907	9.15199	9.1939	8.96382	9.11021	9.16483	0.126403	9.96137	0.355532
21238	211922_s_at	CAT	catalase	NM_001752	0.0165979	1	0.155804	0.00387851	1	0.109747	1.83253	Rab25 CDM up vs pc3 CDM	0.179599	1	0.751865	1.24852	Rab25 plastic up vs pc3 plastic	211922_s_at	8.70395	8.35839	8.29025	9.15338	9.81736	9.00335	8.52616	8.82303	8.44285	8.90699	9.01004	8.83568	0.174465	9.81736	0.41769
11282	201826_s_at	SCCPDH	saccharopine dehydrogenase (putative)	NM_016002	0.00560295	1	0.0980254	0.00388005	1	0.109747	1.58993	Rab25 CDM up vs pc3 CDM	0.0246502	1	0.422096	1.37575	Rab25 plastic up vs pc3 plastic	201826_s_at	6.9018	6.77653	6.64802	7.72411	7.17691	7.43222	6.84577	7.20222	7.29923	7.43989	7.57488	7.71312	0.135405	7.72411	0.367974
22588	213279_at	DHRS1	dehydrogenase/reductase (SDR family) member 1	NM_001136050 /// NM_138452	0.0107784	1	0.127676	0.00389692	1	0.110111	1.61825	Rab25 CDM up vs pc3 CDM	0.0433981	1	0.506038	1.33338	Rab25 plastic up vs pc3 plastic	213279_at	8.01759	8.03823	8.24495	8.71165	9.12192	8.55049	8.32046	7.85518	8.32358	8.59314	8.64352	8.50782	0.12345	9.12192	0.351354
11529	202073_at	OPTN	optineurin	NM_001008211 /// NM_001008212 /// NM_001008213 /// NM_021980	0.0117795	1	0.132793	0.00391134	1	0.110233	2.17925	Rab25 CDM up vs pc3 CDM	0.131085	1	0.693994	1.38677	Rab25 plastic up vs pc3 plastic	202073_at	8.709	8.04352	8.37416	9.7338	9.48063	9.28374	8.00354	8.91656	8.22338	8.66266	9.18493	8.71107	0.316389	9.7338	0.562485
5414	1560527_at	NF-E4	transcription factor NF-E4	NM_001085386	0.000282881	1	0.0278867	0.00391214	1	0.110233	-2.03053	Rab25 CDM down vs pc3 CDM	9.09051e-05	1	0.0382326	-3.58156	Rab25 plastic down vs pc3 plastic	1560527_at	6.34889	6.57785	6.77704	5.81063	4.94067	5.88692	7.01446	6.84538	7.3567	5.24379	5.22166	5.22932	0.677764	7.3567	0.823264
22898	213590_at	SLC16A5	solute carrier family 16, member 5 (monocarboxylic acid transporter 6)	NM_004695	0.00469023	1	0.0907776	0.00391478	1	0.110233	1.7337	Rab25 CDM up vs pc3 CDM	0.140065	1	0.707802	1.25228	Rab25 plastic up vs pc3 plastic	213590_at	6.20942	6.40817	5.977	6.72462	7.32968	6.92185	5.91415	5.89265	6.11907	6.61719	6.08987	6.19248	0.20023	7.32968	0.44747
27470	218177_at	CHMP1B	chromatin modifying protein 1B	NM_020412	0.0155148	1	0.150402	0.00391581	1	0.110233	1.93566	Rab25 CDM up vs pc3 CDM	0.155849	1	0.726182	1.29467	Rab25 plastic up vs pc3 plastic	218177_at	7.66164	7.62547	7.63424	8.5297	8.91522	8.3349	7.79871	8.25017	7.24906	8.14823	8.15355	8.11393	0.211828	8.91522	0.460248
32331	223044_at	SLC40A1	solute carrier family 40 (iron-regulated transporter), member 1	NM_014585	0.00465359	1	0.0905462	0.00391738	1	0.110233	-1.94505	Rab25 CDM down vs pc3 CDM	0.00655791	1	0.264225	-1.83137	Rab25 plastic down vs pc3 plastic	223044_at	4.10093	3.47066	3.73943	3.00785	2.73173	2.69202	3.36885	4.10669	3.90408	2.81674	3.21997	2.72415	0.293355	4.10669	0.541623
15002	205547_s_at	TAGLN	transgelin	NM_001001522 /// NM_003186	0.00266162	1	0.0714055	0.00393068	1	0.110452	2.78786	Rab25 CDM up vs pc3 CDM	0.00927026	1	0.298323	2.39266	Rab25 plastic up vs pc3 plastic	205547_s_at	7.37801	6.88304	6.70815	8.72998	8.13397	8.54272	7.38876	8.69219	7.38054	8.86148	9.1858	9.19005	0.804857	9.19005	0.897138
33685	224414_s_at	CARD6	caspase recruitment domain family, member 6	NM_032587	0.00563537	1	0.0982946	0.00393467	1	0.110492	1.94235	Rab25 CDM up vs pc3 CDM	0.0395192	1	0.490897	1.50302	Rab25 plastic up vs pc3 plastic	224414_s_at	7.31802	7.04915	7.24525	8.4088	7.94007	8.13697	6.90908	6.57543	7.47964	7.29416	7.73091	7.70268	0.278556	8.4088	0.527784
31740	222453_at	CYBRD1	cytochrome b reductase 1	NM_001127383 /// NM_024843	0.0216872	1	0.174959	0.00396156	1	0.110925	1.65818	Rab25 CDM up vs pc3 CDM	0.325955	1	0.859654	1.14153	Rab25 plastic up vs pc3 plastic	222453_at	10.2793	9.7321	9.81471	10.6671	10.8066	10.5412	10.0178	10.4475	10.0536	10.1863	10.5739	10.3316	0.114295	10.8066	0.338076
48674	239417_x_at	C6orf52	chromosome 6 open reading frame 52	NM_001145020 /// NR_026736 /// NR_026737	0.00373922	1	0.0832756	0.00396915	1	0.110948	-2.17353	Rab25 CDM down vs pc3 CDM	0.0331905	1	0.461347	-1.64708	Rab25 plastic down vs pc3 plastic	239417_x_at	8.15222	9.06072	8.95392	7.6856	7.54438	7.57677	8.17939	7.51418	8.08311	7.43853	6.86721	7.3112	0.424516	9.06072	0.651549
12288	202832_at	GCC2	GRIP and coiled-coil domain containing 2	NM_014635 /// NM_181453 /// NR_028063	0.0248219	1	0.184512	0.00398948	1	0.111161	1.51046	Rab25 CDM up vs pc3 CDM	0.57034	1	0.939529	1.06303	Rab25 plastic up vs pc3 plastic	202832_at	8.96558	8.64544	8.57901	9.19291	9.52366	9.25843	9.05066	8.76498	9.14088	8.90506	9.15826	9.15775	0.0735601	9.52366	0.27122
37933	228671_at	TMEM201	transmembrane protein 201	NM_001010866 /// NM_001130924	0.00237475	1	0.0686992	0.0039927	1	0.111161	-1.6018	Rab25 CDM down vs pc3 CDM	0.0962558	1	0.640984	-1.24904	Rab25 plastic down vs pc3 plastic	228671_at	6.08122	6.349	6.01434	5.58536	5.63778	5.18234	6.28969	6.71583	6.39103	6.27062	5.94389	6.21958	0.175957	6.71583	0.419472
9043	1569107_s_at	ZNF642	zinc finger protein 642	NM_198494	0.0225754	1	0.178009	0.00399752	1	0.111161	1.77683	Rab25 CDM up vs pc3 CDM	0.689294	1	0.962662	1.06154	Rab25 plastic up vs pc3 plastic	1569107_s_at	4.89556	4.67493	4.23133	5.45587	5.42444	5.40943	4.92266	4.9044	5.48386	5.04986	5.11547	5.40405	0.146604	5.48386	0.382888
11133	201677_at	C3orf37	Chromosome 3 open reading frame 37	NM_001006109 /// NM_020187	0.00179607	1	0.0608189	0.00404684	1	0.111748	1.52605	Rab25 CDM up vs pc3 CDM	0.0456823	1	0.514414	-1.28516	Rab25 plastic down vs pc3 plastic	201677_at	6.20147	6.05603	6.03653	6.80718	6.97815	6.33812	6.91499	7.19018	7.03808	6.61575	6.72778	6.71388	0.152832	7.19018	0.390937
39727	230465_at	HS2ST1	heparan sulfate 2-O-sulfotransferase 1	NM_001134492 /// NM_012262	0.020441	1	0.170362	0.004061	1	0.111913	1.74209	Rab25 CDM up vs pc3 CDM	0.595739	1	0.945882	1.08009	Rab25 plastic up vs pc3 plastic	230465_at	2.60977	2.53123	2.81219	3.81904	3.10325	3.43335	2.78658	2.67199	3.02199	2.65242	3.05784	3.10376	0.141092	3.81904	0.375623
35110	225845_at	ZBTB44	zinc finger and BTB domain containing 44	NM_014155	0.00445935	1	0.0885955	0.0040857	1	0.11231	1.54044	Rab25 CDM up vs pc3 CDM	0.0254461	1	0.425117	1.34686	Rab25 plastic up vs pc3 plastic	225845_at	9.55224	9.31784	9.22483	9.92784	9.9757	10.0614	9.69973	9.44066	10.0977	10.0951	10.2228	10.209	0.126995	10.2228	0.356363
27467	218174_s_at	C10orf57	chromosome 10 open reading frame 57	NM_025125	0.0210006	1	0.172297	0.00416445	1	0.113539	1.59198	Rab25 CDM up vs pc3 CDM	0.450822	1	0.910322	1.09749	Rab25 plastic up vs pc3 plastic	218174_s_at	3.28942	3.40372	3.00492	3.91868	3.8457	3.94616	3.5538	3.35238	3.96513	3.75605	3.58695	3.93094	0.0992034	3.96513	0.314966
33941	224674_at	TTYH3	tweety homolog 3 (Drosophila)	NM_025250	0.0215437	1	0.174482	0.00416591	1	0.113539	1.97602	Rab25 CDM up vs pc3 CDM	0.279563	1	0.828345	1.22065	Rab25 plastic up vs pc3 plastic	224674_at	7.9382	7.77681	7.35402	8.6512	9.06418	8.30145	7.72217	8.33223	8.27281	8.55618	8.30958	8.3244	0.211455	9.06418	0.459842
33912	224645_at	EIF4EBP2	eukaryotic translation initiation factor 4E binding protein 2	NM_004096	0.0159936	1	0.152903	0.00417658	1	0.113666	1.95325	Rab25 CDM up vs pc3 CDM	0.350392	1	0.872651	1.18253	Rab25 plastic up vs pc3 plastic	224645_at	7.72521	7.52173	7.13085	8.27798	8.59296	8.40448	7.8986	8.65117	7.74502	8.42102	8.27767	8.32173	0.221017	8.65117	0.470124
12988	203533_s_at	CUL5	cullin 5	NM_003478	0.01796	1	0.161004	0.00419299	1	0.113886	1.56095	Rab25 CDM up vs pc3 CDM	0.705893	1	0.966075	1.045	Rab25 plastic up vs pc3 plastic	203533_s_at	10.0381	9.55549	9.55154	10.2883	10.2048	10.5793	9.69684	9.97027	9.78875	9.75002	10.0417	9.85464	0.0950017	10.5793	0.308223
19239	209825_s_at	UCK2	uridine-cytidine kinase 2	NM_012474	0.0102536	1	0.124406	0.00420935	1	0.114177	-1.50716	Rab25 CDM down vs pc3 CDM	0.395726	1	0.890806	-1.09756	Rab25 plastic down vs pc3 plastic	209825_s_at	11.9772	12.0448	12.0405	11.6662	11.0956	11.5252	11.9319	11.9538	12.2766	11.8485	11.8958	12.0151	0.0933835	12.2766	0.305587
15251	205796_at	TCP11L1	t-complex 11 (mouse)-like 1	NM_001145541 /// NM_018393	0.024861	1	0.184609	0.0042155	1	0.114177	2.58079	Rab25 CDM up vs pc3 CDM	0.450904	1	0.910355	1.20933	Rab25 plastic up vs pc3 plastic	205796_at	6.88393	5.72809	6.27729	7.45893	7.95723	7.57659	6.85897	7.15423	6.63331	6.7974	7.72472	6.947	0.396374	7.95723	0.629582
30525	221234_s_at	BACH2	BTB and CNC homology 1, basic leucine zipper transcription factor 2	NM_021813	0.0117215	1	0.132549	0.00422092	1	0.114191	2.80073	Rab25 CDM up vs pc3 CDM	0.250518	1	0.808386	1.38098	Rab25 plastic up vs pc3 plastic	221234_s_at	2.78013	2.34616	2.36737	3.45394	4.96583	3.5313	2.63584	2.39094	2.32885	2.98112	3.0693	2.70229	0.569096	4.96583	0.754384
47399	238142_at	---	---	---	0.0210034	1	0.172297	0.00422222	1	0.114191	-1.57963	Rab25 CDM down vs pc3 CDM	0.801981	1	0.980164	-1.03044	Rab25 plastic down vs pc3 plastic	238142_at	4.08581	4.56796	4.59554	3.65051	3.78944	3.83061	4.18974	3.79912	3.87579	4.11373	3.76009	3.86103	0.09638	4.59554	0.310451
19205	209789_at	CORO2B	coronin, actin binding protein, 2B	NM_006091	0.0245261	1	0.183644	0.00423671	1	0.114448	2.17813	Rab25 CDM up vs pc3 CDM	0.691817	1	0.963219	1.08439	Rab25 plastic up vs pc3 plastic	209789_at	4.41751	3.97668	4.46715	5.58678	5.85026	4.79358	4.42477	4.70803	4.77099	4.65434	5.06191	4.53818	0.268665	5.85026	0.518329
28322	219030_at	TPRKB	TP53RK binding protein	NM_016058	0.00424934	1	0.0869689	0.00424274	1	0.114554	-1.516	Rab25 CDM down vs pc3 CDM	0.111872	1	0.665771	-1.20709	Rab25 plastic down vs pc3 plastic	219030_at	12.5281	12.9135	12.985	12.1019	12.3284	12.1955	12.4495	12.2841	12.1029	12.224	11.9027	11.8952	0.120863	12.985	0.347654
30266	220974_x_at	SFXN3	sideroflexin 3	NM_030971	0.00528786	1	0.0957013	0.00425987	1	0.114733	1.75727	Rab25 CDM up vs pc3 CDM	0.0775005	1	0.603185	1.33544	Rab25 plastic up vs pc3 plastic	220974_x_at	8.84514	8.68927	8.67369	9.5564	9.95781	9.1339	8.42374	8.81148	8.28511	8.891	8.97085	8.91041	0.21009	9.95781	0.458355
24105	214801_at	---	---	---	0.00430966	1	0.0872061	0.00426819	1	0.114808	1.51069	Rab25 CDM up vs pc3 CDM	0.00733901	1	0.275736	1.452	Rab25 plastic up vs pc3 plastic	214801_at	9.26547	9.11114	9.17277	9.81386	9.46555	10.0556	9.35361	9.18217	9.54574	9.78758	9.97054	9.93753	0.118663	10.0556	0.344475
29227	219935_at	ADAMTS5	ADAM metallopeptidase with thrombospondin type 1 motif, 5	NM_007038	0.010143	1	0.123979	0.00426866	1	0.114808	5.09525	Rab25 CDM up vs pc3 CDM	0.184383	1	0.75808	1.82151	Rab25 plastic up vs pc3 plastic	219935_at	3.60131	2.52341	3.24996	5.24845	5.12112	6.05257	3.65001	1.89171	3.2367	2.81658	4.39276	4.16448	1.48288	6.05257	1.21774
32715	223430_at	SIK2	salt-inducible kinase 2	NM_015191	0.0152113	1	0.149173	0.00427477	1	0.114908	1.69393	Rab25 CDM up vs pc3 CDM	0.108805	1	0.661932	1.27274	Rab25 plastic up vs pc3 plastic	223430_at	7.40859	7.55067	7.17817	8.3738	7.9745	8.07025	7.55262	7.52673	8.04153	7.9455	7.88337	8.33581	0.139939	8.3738	0.374085
36680	227417_at	MOSC2	MOCO sulphurase C-terminal domain containing 2	NM_017898	0.0016595	1	0.0582808	0.0042857	1	0.115089	1.96964	Rab25 CDM up vs pc3 CDM	0.744796	1	0.972387	1.05966	Rab25 plastic up vs pc3 plastic	227417_at	3.83437	3.13343	3.0752	4.42932	4.49219	4.05529	4.38724	4.80066	4.83478	4.4544	4.97207	4.84703	0.409425	4.97207	0.639863
1688	1554588_a_at	TTC30B	tetratricopeptide repeat domain 30B	NM_152517	0.0219343	1	0.176071	0.00428884	1	0.115098	2.21018	Rab25 CDM up vs pc3 CDM	0.543217	1	0.934377	1.13628	Rab25 plastic up vs pc3 plastic	1554588_a_at	5.37516	4.93987	4.98123	6.24717	6.52968	5.9519	5.8976	6.24895	5.25163	5.60485	6.14259	6.2037	0.288376	6.52968	0.537007
18794	209373_at	MALL	mal, T-cell differentiation protein-like	NM_005434	0.00433682	1	0.0874961	0.00430161	1	0.11529	2.51262	Rab25 CDM up vs pc3 CDM	0.726415	1	0.969633	-1.08847	Rab25 plastic down vs pc3 plastic	209373_at	6.66352	6.50041	6.83688	8.65501	7.79386	7.53952	5.92494	7.00385	6.52254	6.26484	6.52801	6.29158	0.592481	8.65501	0.769728
26521	217226_s_at	SFXN3	sideroflexin 3	NM_030971	0.00779694	1	0.111476	0.00430852	1	0.115411	1.78142	Rab25 CDM up vs pc3 CDM	0.146028	1	0.715133	1.2663	Rab25 plastic up vs pc3 plastic	217226_s_at	8.76536	8.65438	8.48977	9.21165	9.9479	9.24905	8.53229	8.73944	8.21352	8.92752	8.81782	8.76176	0.200245	9.9479	0.447488
39240	229978_at	LOC729993	hypothetical protein LOC729993	NM_001145204 /// NM_001145205	0.00143302	1	0.0556894	0.00431036	1	0.115411	-1.72061	Rab25 CDM down vs pc3 CDM	0.0234934	1	0.417316	-1.46926	Rab25 plastic down vs pc3 plastic	229978_at	9.70036	9.90743	9.94683	8.99086	8.89345	9.32156	10.5994	9.88671	10.5815	9.78616	9.74489	9.87128	0.272973	10.5994	0.522468
35463	226199_at	UPRT	uracil phosphoribosyltransferase (FUR1) homolog (S. cerevisiae)	NM_145052	0.0255519	1	0.186744	0.00431728	1	0.115483	1.63483	Rab25 CDM up vs pc3 CDM	0.58624	1	0.944839	1.07337	Rab25 plastic up vs pc3 plastic	226199_at	7.94326	7.68917	7.39669	8.44581	8.46133	8.24939	7.83972	7.76439	8.12888	7.75724	8.00035	8.28185	0.106693	8.46133	0.326639
22687	213378_s_at	DDX11 /// DDX12 /// LOC642846	DEAD/H (Asp-Glu-Ala-Asp/His) box polypeptide 11 (CHL1-like helicase homolog, S.	NM_004399 /// NM_004400 /// NM_030653 /// NM_152438 /// NR_024374	0.0102069	1	0.124206	0.00436934	1	0.116307	-2.32858	Rab25 CDM down vs pc3 CDM	0.049487	1	0.530218	-1.64486	Rab25 plastic down vs pc3 plastic	213378_s_at	9.17918	9.76781	9.17093	7.85915	8.65698	7.94344	9.33989	9.35436	9.56323	9.26796	8.30603	8.5296	0.402317	9.76781	0.634284
12538	203081_at	CTNNBIP1	catenin, beta interacting protein 1	NM_001012329 /// NM_020248	0.0278191	1	0.194279	0.00437552	1	0.116414	2.1773	Rab25 CDM up vs pc3 CDM	0.706486	1	0.966182	1.08041	Rab25 plastic up vs pc3 plastic	203081_at	6.25702	5.95798	6.17598	7.84135	7.05446	6.8628	6.21816	6.77531	6.87054	6.42092	6.90526	6.87256	0.26273	7.84135	0.512572
45091	235834_at	CALD1	Caldesmon 1	NM_004342 /// NM_033138 /// NM_033139 /// NM_033140 /// NM_033157	0.0237157	1	0.181356	0.00438798	1	0.116519	-2.32751	Rab25 CDM down vs pc3 CDM	0.814501	1	0.981545	1.05358	Rab25 plastic up vs pc3 plastic	235834_at	6.75768	7.23609	7.41741	5.54259	5.76761	6.44461	7.04472	6.66039	6.46244	7.23067	6.69879	6.46399	0.32327	7.41741	0.568569
35921	226658_at	PDPN	podoplanin	NM_001006624 /// NM_001006625 /// NM_006474 /// NM_198389	0.0173505	1	0.158989	0.0043976	1	0.11668	2.90211	Rab25 CDM up vs pc3 CDM	0.132406	1	0.696254	1.57609	Rab25 plastic up vs pc3 plastic	226658_at	10.1437	9.82925	9.47475	11.1472	11.9752	10.9366	10.2738	11.2287	9.83895	11.1548	11.0902	11.0655	0.558312	11.9752	0.747203
28342	219050_s_at	ZNHIT2	zinc finger, HIT type 2	NM_014205	0.0113679	1	0.130795	0.00440339	1	0.11668	1.52851	Rab25 CDM up vs pc3 CDM	0.035444	1	0.471853	1.3143	Rab25 plastic up vs pc3 plastic	219050_s_at	4.09705	3.80873	4.22393	4.75071	4.71073	4.50465	4.09342	4.37879	3.98458	4.45624	4.78107	4.40236	0.0988637	4.78107	0.314426
17297	207850_at	CXCL3	chemokine (C-X-C motif) ligand 3	NM_002090	4.02751e-05	1	0.0112925	0.00440381	1	0.11668	-2.76185	Rab25 CDM down vs pc3 CDM	0.000334619	1	0.069579	-4.69313	Rab25 plastic down vs pc3 plastic	207850_at	7.80312	7.89645	8.45096	6.03397	6.49514	7.22452	6.71438	6.08268	6.06444	4.42703	4.21034	3.53248	2.37907	8.45096	1.54242
47904	238647_at	C14orf28	chromosome 14 open reading frame 28	NM_001017923	0.0134446	1	0.141179	0.00441128	1	0.116739	1.82006	Rab25 CDM up vs pc3 CDM	0.08787	1	0.623373	1.34558	Rab25 plastic up vs pc3 plastic	238647_at	4.48049	4.54594	4.48471	5.56783	5.49316	5.04212	4.72626	4.2616	4.63393	4.60626	4.9266	5.37363	0.188698	5.56783	0.434393
23223	213916_at	ZNF20 /// ZNF625	zinc finger protein 20 /// zinc finger protein 625	NM_021143 /// NM_145233	0.00551573	1	0.0973757	0.00441333	1	0.116739	-1.65366	Rab25 CDM down vs pc3 CDM	0.021226	1	0.404521	-1.44284	Rab25 plastic down vs pc3 plastic	213916_at	6.28127	6.29962	6.51344	5.79038	5.87268	5.25427	6.07314	5.71956	6.18914	5.31807	5.5302	5.54685	0.167568	6.51344	0.409351
49199	239942_at	---	---	---	0.00887687	1	0.117731	0.00443295	1	0.116971	2.60492	Rab25 CDM up vs pc3 CDM	0.283493	1	0.831086	-1.32439	Rab25 plastic down vs pc3 plastic	239942_at	5.73514	5.25153	5.38728	6.86288	7.25208	6.40271	5.47448	6.45613	5.13523	5.1966	5.48974	5.16351	0.537923	7.25208	0.733432
39162	229900_at	CD109	CD109 molecule	NM_001159587 /// NM_001159588 /// NM_133493	0.00924511	1	0.119693	0.00443745	1	0.116971	1.82417	Rab25 CDM up vs pc3 CDM	0.109658	1	0.662591	1.31804	Rab25 plastic up vs pc3 plastic	229900_at	7.31341	7.30138	7.0546	7.76692	8.22657	8.27761	7.3387	6.61372	7.38873	7.5203	7.43386	7.58217	0.209922	8.27761	0.458173
29210	219918_s_at	ASPM	asp (abnormal spindle) homolog, microcephaly associated (Drosophila)	NM_018136	0.00509896	1	0.0940076	0.00444222	1	0.116971	1.80826	Rab25 CDM up vs pc3 CDM	0.00707131	1	0.271552	1.72154	Rab25 plastic up vs pc3 plastic	219918_s_at	11.9365	11.5581	11.4727	12.4003	12.868	12.2628	11.6402	12.175	11.5404	12.5432	12.6666	12.4969	0.237704	12.868	0.487549
2370	1555486_a_at	PRR5L	proline rich 5 like	NM_001160167 /// NM_001160168 /// NM_001160169 /// NM_024841	0.0145999	1	0.146818	0.00445025	1	0.116982	1.55815	Rab25 CDM up vs pc3 CDM	0.524982	1	0.929913	1.0782	Rab25 plastic up vs pc3 plastic	1555486_a_at	6.10183	6.14039	6.09634	6.88749	6.53075	6.83982	6.61563	6.29273	6.93163	6.59587	6.69441	6.87558	0.101619	6.93163	0.318777
22421	213110_s_at	COL4A5	collagen, type IV, alpha 5	NM_000495 /// NM_033380 /// NM_033381	0.0263942	1	0.189483	0.00446256	1	0.117078	1.5329	Rab25 CDM up vs pc3 CDM	0.726859	1	0.969723	-1.04029	Rab25 plastic down vs pc3 plastic	213110_s_at	8.6322	8.3797	8.24541	8.84924	9.32768	8.92917	8.67932	8.97849	8.83685	8.89983	8.81397	8.60991	0.0808576	9.32768	0.284355
19264	209850_s_at	CDC42EP2	CDC42 effector protein (Rho GTPase binding) 2	NM_006779	0.0135036	1	0.141492	0.00447102	1	0.117167	1.83609	Rab25 CDM up vs pc3 CDM	0.0588747	1	0.559122	1.4077	Rab25 plastic up vs pc3 plastic	209850_s_at	6.31677	6.15505	5.8516	6.73236	7.42307	6.79791	6.36121	6.0945	6.71306	6.95443	6.83569	6.85867	0.194992	7.42307	0.44158
12517	203060_s_at	PAPSS2	3'-phosphoadenosine 5'-phosphosulfate synthase 2	NM_001015880 /// NM_004670	0.0136834	1	0.142259	0.00448102	1	0.117281	1.50469	Rab25 CDM up vs pc3 CDM	0.0625552	1	0.567669	1.25353	Rab25 plastic up vs pc3 plastic	203060_s_at	11.8075	11.3277	11.413	12.1028	12.0488	12.165	11.6753	11.61	11.8624	11.7938	12.2303	12.1016	0.0879338	12.2303	0.296536
44409	235152_at	---	---	---	0.00671365	1	0.104924	0.00448997	1	0.117353	1.69022	Rab25 CDM up vs pc3 CDM	0.0305736	1	0.450392	1.42196	Rab25 plastic up vs pc3 plastic	235152_at	6.34463	6.28038	6.40897	7.34083	6.72032	7.24445	6.27333	6.01088	6.3065	6.38942	6.76906	6.95588	0.174543	7.34083	0.417783
11407	201951_at	ALCAM	activated leukocyte cell adhesion molecule	NM_001627	0.00175253	1	0.0600375	0.0045019	1	0.117447	1.53847	Rab25 CDM up vs pc3 CDM	0.00108528	1	0.12036	1.73095	Rab25 plastic up vs pc3 plastic	201951_at	11.704	11.6884	11.501	11.9565	12.2704	12.531	11.8366	11.4516	11.448	12.3357	12.313	12.4622	0.166014	12.531	0.407448
45864	236607_at	---	---	---	0.0239261	1	0.182111	0.00450885	1	0.117447	-2.47242	Rab25 CDM down vs pc3 CDM	0.849452	1	0.986072	1.04649	Rab25 plastic up vs pc3 plastic	236607_at	3.62331	4.55344	4.86746	3.32687	2.73722	3.06234	3.7941	3.31742	3.08691	3.51044	3.25967	3.62499	0.373958	4.86746	0.611521
36397	227134_at	SYTL1	synaptotagmin-like 1	NM_032872	0.0128738	1	0.137971	0.00453241	1	0.117668	3.15871	Rab25 CDM up vs pc3 CDM	0.278761	1	0.827861	1.40846	Rab25 plastic up vs pc3 plastic	227134_at	3.26122	3.37204	3.1611	4.35681	5.99589	4.41966	3.40607	3.39158	2.88485	4.11393	3.61436	3.43656	0.710844	5.99589	0.843116
23311	214004_s_at	VGLL4	vestigial like 4 (Drosophila)	NM_001128219 /// NM_001128220 /// NM_001128221 /// NM_014667	9.77864e-05	1	0.0176798	0.00457207	1	0.118151	1.57728	Rab25 CDM up vs pc3 CDM	0.00903506	1	0.294853	1.4926	Rab25 plastic up vs pc3 plastic	214004_s_at	9.18687	9.38287	9.32601	10.0027	10.0248	9.84057	8.40329	8.74287	7.98211	8.99174	8.86963	9.00037	0.38809	10.0248	0.622969
34638	225373_at	C10orf54	chromosome 10 open reading frame 54	NM_022153	0.0224024	1	0.177773	0.00457503	1	0.118151	1.8703	Rab25 CDM up vs pc3 CDM	0.45615	1	0.911449	1.13413	Rab25 plastic up vs pc3 plastic	225373_at	4.58393	4.72037	4.90052	6.05337	5.76621	5.09504	4.64836	5.03343	5.07404	5.10629	5.11476	5.07952	0.182975	6.05337	0.427756
34296	225031_at	CHD6	chromodomain helicase DNA binding protein 6	NM_032221	0.025584	1	0.186762	0.00458808	1	0.118271	1.66809	Rab25 CDM up vs pc3 CDM	0.427828	1	0.901869	-1.11602	Rab25 plastic down vs pc3 plastic	225031_at	6.82004	6.56018	6.04761	7.00333	7.34765	7.29145	6.88075	6.95403	7.13765	6.80921	6.74821	6.93991	0.118159	7.34765	0.343743
34827	225562_at	RASA3	RAS p21 protein activator 3	NM_007368	0.0212507	1	0.173364	0.00459847	1	0.118372	1.55364	Rab25 CDM up vs pc3 CDM	0.863447	1	0.987177	-1.02031	Rab25 plastic down vs pc3 plastic	225562_at	9.75115	9.54998	9.25891	10.2367	10.1895	10.0408	9.8171	9.91909	10.3258	9.88307	9.96169	10.1302	0.0920443	10.3258	0.303388
51826	242569_at	STAM2	signal transducing adaptor molecule (SH3 domain and ITAM motif) 2	NM_005843	0.0276521	1	0.193864	0.00460852	1	0.118519	2.13929	Rab25 CDM up vs pc3 CDM	0.569428	1	0.939529	-1.12296	Rab25 plastic down vs pc3 plastic	242569_at	5.77553	5.09551	4.85551	6.22183	6.6985	6.09761	5.68397	6.351	5.80451	5.62586	5.92586	5.78585	0.256147	6.6985	0.50611
37708	228446_at	KIAA2026	KIAA2026	NM_001017969	0.0287741	1	0.197441	0.00462593	1	0.118632	1.51553	Rab25 CDM up vs pc3 CDM	0.898313	1	0.989907	-1.01421	Rab25 plastic down vs pc3 plastic	228446_at	8.29137	7.78384	7.94199	8.57726	8.49339	8.74601	8.20383	8.39931	8.18371	8.04304	8.46383	8.21892	0.0758715	8.74601	0.275448
35774	226510_at	HEATR5A	HEAT repeat containing 5A	NM_015473	0.0152648	1	0.149342	0.00463247	1	0.118744	1.51304	Rab25 CDM up vs pc3 CDM	0.197947	1	0.771401	1.16137	Rab25 plastic up vs pc3 plastic	226510_at	7.24437	6.69247	6.88292	7.42763	7.63856	7.54593	7.2773	7.37489	7.25586	7.34917	7.76596	7.44039	0.088871	7.76596	0.298112
37493	228231_at	LOC100287081	similar to hCG1999172	XM_002342691 /// XM_002344319 /// XM_002346853	0.0236698	1	0.181148	0.00465862	1	0.119049	1.71133	Rab25 CDM up vs pc3 CDM	0.402677	1	0.893149	1.13007	Rab25 plastic up vs pc3 plastic	228231_at	7.58329	7.34788	6.94421	8.07904	8.22697	7.89472	7.3755	7.74283	8.02021	7.92297	7.83317	7.91163	0.133693	8.22697	0.365641
37929	228667_at	AGPAT4	1-acylglycerol-3-phosphate O-acyltransferase 4 (lysophosphatidic acid acyltransf	NM_020133	0.00810277	1	0.113391	0.00466386	1	0.119049	2.40445	Rab25 CDM up vs pc3 CDM	0.195179	1	0.769444	-1.37645	Rab25 plastic down vs pc3 plastic	228667_at	4.88267	4.42381	4.1648	5.47794	6.55375	5.23671	4.63611	4.70158	4.83869	4.23982	4.33113	4.22258	0.471081	6.55375	0.686353
48245	238988_at	---	---	---	0.0292715	1	0.198678	0.00466399	1	0.119049	-1.53347	Rab25 CDM down vs pc3 CDM	0.667886	1	0.959787	-1.05027	Rab25 plastic down vs pc3 plastic	238988_at	4.56238	4.71631	4.62169	3.87162	4.07602	4.10235	4.32701	4.09326	4.66018	4.53865	4.20654	4.12297	0.0801058	4.71631	0.28303
32767	223482_at	TMEM120A	transmembrane protein 120A	NM_031925	0.0122973	1	0.135102	0.0046662	1	0.11905	1.54043	Rab25 CDM up vs pc3 CDM	0.407751	1	0.894232	1.10214	Rab25 plastic up vs pc3 plastic	223482_at	3.88237	3.74394	3.91138	4.77264	4.20046	4.4346	3.74367	3.95585	3.77535	3.70668	4.06722	4.12191	0.102591	4.77264	0.320299
45060	235803_at	---	---	---	0.0288323	1	0.197619	0.00467345	1	0.119179	-2.68792	Rab25 CDM down vs pc3 CDM	0.728761	1	0.970239	1.09584	Rab25 plastic up vs pc3 plastic	235803_at	8.24556	9.10883	9.15809	7.23564	7.25647	7.7409	8.3764	7.25517	8.21876	8.42315	7.81082	8.01249	0.430489	9.15809	0.656117
28783	219491_at	LRFN4	leucine rich repeat and fibronectin type III domain containing 4	NM_024036	0.0233273	1	0.179843	0.0046811	1	0.119231	1.5797	Rab25 CDM up vs pc3 CDM	0.258212	1	0.815817	1.15428	Rab25 plastic up vs pc3 plastic	219491_at	7.84603	7.54192	7.34513	8.16545	8.57176	7.97481	7.63555	7.85641	7.77457	7.88601	7.99828	8.00321	0.097368	8.57176	0.312038
34761	225496_s_at	SYTL2	synaptotagmin-like 2	NM_001162951 /// NM_001162952 /// NM_001162953 /// NM_032379 /// NM_032943 /// N	0.00388166	1	0.0839461	0.00469961	1	0.11931	2.52714	Rab25 CDM up vs pc3 CDM	0.0267688	1	0.431602	1.91078	Rab25 plastic up vs pc3 plastic	225496_s_at	9.4666	9.90702	9.72737	10.5277	11.6549	10.9309	9.7783	8.69337	9.05029	10.2477	9.90145	10.1753	0.637372	11.6549	0.798356
40166	230904_at	FSD1L	fibronectin type III and SPRY domain containing 1-like	NM_001145313 /// NM_031919 /// NM_207647	0.0089736	1	0.11824	0.00470041	1	0.11931	-1.82139	Rab25 CDM down vs pc3 CDM	0.319491	1	0.855385	-1.17844	Rab25 plastic down vs pc3 plastic	230904_at	5.24006	5.98657	5.93381	5.04785	4.93419	4.58328	5.96699	5.79082	5.75648	5.75966	5.3348	5.7092	0.214929	5.98657	0.463605
38363	229101_at	LOC150166	Hypothetical protein LOC150166	---	0.0184689	1	0.163026	0.00472137	1	0.11951	1.58639	Rab25 CDM up vs pc3 CDM	0.840165	1	0.985257	-1.02513	Rab25 plastic down vs pc3 plastic	229101_at	6.00589	5.71339	5.72815	6.29266	6.82381	6.32819	5.84689	5.84843	6.15214	6.01442	6.01576	5.70984	0.105741	6.82381	0.325178
18830	209409_at	GRB10	growth factor receptor-bound protein 10	NM_001001549 /// NM_001001550 /// NM_001001555 /// NM_005311	0.00112545	1	0.0510849	0.00472744	1	0.119608	-1.56149	Rab25 CDM down vs pc3 CDM	0.000724647	1	0.100859	-1.84131	Rab25 plastic down vs pc3 plastic	209409_at	8.99189	8.86736	8.77578	8.48851	7.9655	8.25224	8.57354	8.75119	9.08633	7.78647	7.93394	8.04846	0.202436	9.08633	0.449929
51715	242458_at	RALGPS2	Ral GEF with PH domain and SH3 binding motif 2	NM_152663	0.0103774	1	0.125222	0.00474221	1	0.119871	2.6921	Rab25 CDM up vs pc3 CDM	0.0254954	1	0.425507	2.01553	Rab25 plastic up vs pc3 plastic	242458_at	7.3182	6.60578	6.89976	7.96047	9.11694	8.03252	7.22513	7.50152	6.684	8.09234	8.48351	7.86827	0.56652	9.11694	0.752675
44447	235190_at	---	---	---	0.0152244	1	0.149238	0.0047482	1	0.119957	-2.0599	Rab25 CDM down vs pc3 CDM	0.175693	1	0.74846	-1.3198	Rab25 plastic down vs pc3 plastic	235190_at	9.29602	10.0514	9.70288	8.33631	8.7875	8.79877	9.27898	8.98355	8.93501	9.14437	8.29754	8.55467	0.27326	10.0514	0.522742
47895	238638_at	SLC37A2	solute carrier family 37 (glycerol-3-phosphate transporter), member 2	NM_001145290 /// NM_198277	0.00169203	1	0.0589295	0.00479513	1	0.120025	2.43678	Rab25 CDM up vs pc3 CDM	0.443751	1	0.907624	1.20417	Rab25 plastic up vs pc3 plastic	238638_at	7.82968	7.62571	7.34649	8.55477	9.68189	8.42015	6.94379	7.27246	6.58391	7.29281	7.17634	7.13514	0.73271	9.68189	0.855985
33556	224280_s_at	FAM54B	family with sequence similarity 54, member B	NM_001099625 /// NM_001099626 /// NM_001099627 /// NM_019557	0.028615	1	0.197018	0.00480522	1	0.120025	1.61372	Rab25 CDM up vs pc3 CDM	0.847401	1	0.986042	1.02495	Rab25 plastic up vs pc3 plastic	224280_s_at	8.09379	7.68504	7.41309	8.44008	8.50745	8.31557	7.94021	8.33575	8.15583	8.001	8.22508	8.31235	0.102069	8.50745	0.319482
46262	237005_at	LOC442075	hypothetical LOC442075	XR_078287 /// XR_078948 /// XR_079145	0.0252188	1	0.185854	0.00481594	1	0.120124	-1.9861	Rab25 CDM down vs pc3 CDM	0.907592	1	0.990772	-1.02153	Rab25 plastic down vs pc3 plastic	237005_at	8.07121	8.45091	8.3728	7.42127	6.91711	7.58672	8.06061	7.5432	8.46956	8.07176	7.84112	8.06829	0.217098	8.46956	0.465938
37066	227804_at	TLCD1	TLC domain containing 1	NM_001160407 /// NM_138463	0.00150354	1	0.0566589	0.00483093	1	0.120333	1.63903	Rab25 CDM up vs pc3 CDM	0.149887	1	0.719867	1.22636	Rab25 plastic up vs pc3 plastic	227804_at	7.05026	7.01742	6.76479	7.913	7.39835	7.65966	7.48366	8.12792	7.79358	8.05206	8.02284	8.21341	0.233015	8.21341	0.482716
37159	227897_at	---	---	---	0.00850716	1	0.11579	0.00484904	1	0.120619	-1.53741	Rab25 CDM down vs pc3 CDM	0.0165555	1	0.367061	-1.40078	Rab25 plastic down vs pc3 plastic	227897_at	12.7776	12.5486	12.9905	12.186	11.968	12.3012	12.8036	12.7494	12.4492	12.0054	12.4048	12.1333	0.113406	12.9905	0.336758
24324	215022_x_at	ZNF33B	zinc finger protein 33B	NM_006955	0.0207321	1	0.171331	0.00485924	1	0.120708	1.51133	Rab25 CDM up vs pc3 CDM	0.322002	1	0.856755	1.1198	Rab25 plastic up vs pc3 plastic	215022_x_at	6.89672	6.98851	6.48565	7.25918	7.53661	7.36254	7.19976	7.14516	7.07755	7.26564	7.10585	7.54071	0.0830487	7.54071	0.288182
5446	1560587_s_at	PRDX5	peroxiredoxin 5	NM_012094 /// NM_181651 /// NM_181652	0.0181063	1	0.16175	0.00490957	1	0.121627	2.403	Rab25 CDM up vs pc3 CDM	0.096097	1	0.640276	1.53705	Rab25 plastic up vs pc3 plastic	1560587_s_at	11.3819	10.9137	10.6973	12.2124	12.7601	11.8149	11.0381	11.8943	10.8922	11.7976	11.979	11.9085	0.389182	12.7601	0.623844
14258	204803_s_at	RRAD	Ras-related associated with diabetes	NM_001128850 /// NM_004165	0.000339642	1	0.0303429	0.00491842	1	0.12174	-1.82727	Rab25 CDM down vs pc3 CDM	0.209267	1	0.781503	-1.23878	Rab25 plastic down vs pc3 plastic	204803_s_at	7.1134	7.60513	7.36209	6.67636	6.46129	6.33389	5.62133	6.16421	6.11766	6.06617	5.41389	5.49638	0.509284	7.60513	0.713641
19006	209588_at	EPHB2	EPH receptor B2	NM_004442 /// NM_017449	0.00410333	1	0.0855958	0.00492619	1	0.121817	-1.53059	Rab25 CDM down vs pc3 CDM	0.00432508	1	0.222794	-1.54629	Rab25 plastic down vs pc3 plastic	209588_at	7.73646	7.87021	7.67301	7.39791	7.13086	6.90866	7.60094	7.79588	8.13206	7.2275	7.10383	7.31111	0.134759	8.13206	0.367096
14383	204928_s_at	SLC10A3	solute carrier family 10 (sodium/bile acid cotransporter family), member 3	NM_001142391 /// NM_001142392 /// NM_019848	0.0243737	1	0.183264	0.00493499	1	0.121817	1.76817	Rab25 CDM up vs pc3 CDM	0.556138	1	0.936423	1.0954	Rab25 plastic up vs pc3 plastic	204928_s_at	6.68738	6.06274	6.07719	7.19522	7.15443	6.94442	6.44003	6.95483	6.98096	6.7665	7.13643	6.86727	0.15248	7.19522	0.390487
45749	236492_at	PPP2R2A	protein phosphatase 2 (formerly 2A), regulatory subunit B, alpha isoform	NM_002717	0.0264255	1	0.189583	0.00494953	1	0.121817	-2.02499	Rab25 CDM down vs pc3 CDM	0.682185	1	0.961723	-1.08118	Rab25 plastic down vs pc3 plastic	236492_at	6.99203	7.70885	7.96381	6.64408	6.27273	6.69414	7.07638	6.66491	7.01024	7.10113	6.65061	6.66195	0.229033	7.96381	0.478574
34079	224813_at	WASL	Wiskott-Aldrich syndrome-like	NM_003941	0.0133524	1	0.140718	0.00494969	1	0.121817	1.56815	Rab25 CDM up vs pc3 CDM	0.0935872	1	0.634849	1.24974	Rab25 plastic up vs pc3 plastic	224813_at	9.59151	9.38894	9.53506	10.2981	10.1513	10.0133	9.50933	9.17673	9.78992	9.56608	9.92985	9.94493	0.111261	10.2981	0.333558
36019	226756_at	---	---	---	0.0294878	1	0.199388	0.00495101	1	0.121817	1.88954	Rab25 CDM up vs pc3 CDM	0.967525	1	0.997866	-1.00699	Rab25 plastic down vs pc3 plastic	226756_at	7.0697	6.37172	6.91757	7.7418	7.91678	7.45452	6.97971	7.13607	7.28491	6.95657	7.53813	6.87586	0.18103	7.91678	0.425476
11636	202180_s_at	MVP	major vault protein	NM_005115 /// NM_017458	0.0229183	1	0.178825	0.00496031	1	0.121817	2.21387	Rab25 CDM up vs pc3 CDM	0.187737	1	0.760506	1.34749	Rab25 plastic up vs pc3 plastic	202180_s_at	9.60223	8.84318	8.89347	10.2577	10.4856	10.0353	9.19423	10.042	9.1778	9.69131	10.1714	9.84214	0.301867	10.4856	0.549424
28664	219372_at	IFT81	intraflagellar transport 81 homolog (Chlamydomonas)	NM_001143779 /// NM_014055 /// NM_031473	0.029582	1	0.199623	0.0049793	1	0.122021	1.55781	Rab25 CDM up vs pc3 CDM	0.617066	1	0.950221	1.06196	Rab25 plastic up vs pc3 plastic	219372_at	7.90197	7.84221	7.39333	8.30915	8.43395	8.31296	8.01376	7.86345	8.25536	8.01475	8.00121	8.37678	0.0879588	8.43395	0.296578
22694	213385_at	CHN2	chimerin (chimaerin) 2	NM_001039936 /// NM_004067	0.00514802	1	0.0942626	0.00498926	1	0.122087	1.69402	Rab25 CDM up vs pc3 CDM	0.363826	1	0.877531	-1.14153	Rab25 plastic down vs pc3 plastic	213385_at	4.94566	5.25944	5.04373	5.83427	6.27147	5.42443	5.14426	4.98696	5.03427	4.9215	4.68769	4.98339	0.195881	6.27147	0.442585
23036	213728_at	LAMP1	lysosomal-associated membrane protein 1	NM_005561	0.027174	1	0.192378	0.00499401	1	0.122087	1.50032	Rab25 CDM up vs pc3 CDM	0.697392	1	0.964429	-1.04359	Rab25 plastic down vs pc3 plastic	213728_at	6.88119	6.66381	6.39789	7.37984	7.15513	7.16373	6.85208	7.19293	7.16962	6.84895	6.99381	7.18721	0.0754112	7.37984	0.274611
44823	235566_at	TMF1	TATA element modulatory factor 1	NM_007114	0.0183676	1	0.162447	0.00499414	1	0.122087	1.70914	Rab25 CDM up vs pc3 CDM	0.290342	1	0.835401	1.17153	Rab25 plastic up vs pc3 plastic	235566_at	7.58232	6.94176	7.12558	7.75995	8.27031	7.93921	7.75353	7.76989	7.5932	7.75004	8.20872	7.84303	0.145831	8.27031	0.381878
45761	236504_x_at	C6orf52	chromosome 6 open reading frame 52	NM_001145020 /// NR_026736 /// NR_026737	0.00490685	1	0.0924355	0.00500342	1	0.122087	-2.27119	Rab25 CDM down vs pc3 CDM	0.1458	1	0.71488	-1.41185	Rab25 plastic down vs pc3 plastic	236504_x_at	7.90496	8.70108	8.73605	7.48959	7.19513	7.10702	7.69014	6.79199	7.59153	6.84477	6.60658	7.12954	0.480794	8.73605	0.693393
38616	229354_at	AHRR	aryl-hydrocarbon receptor repressor	NM_020731	0.0159998	1	0.152909	0.00500405	1	0.122087	2.29504	Rab25 CDM up vs pc3 CDM	0.939233	1	0.995224	-1.0172	Rab25 plastic down vs pc3 plastic	229354_at	3.11117	2.52719	2.96805	3.68955	4.73667	3.77575	3.0959	2.84106	3.08848	3.03186	3.32549	2.59428	0.36341	4.73667	0.602835
21591	212277_at	MTMR4	myotubularin related protein 4	NM_004687	0.00739891	1	0.109555	0.00504436	1	0.122423	1.53009	Rab25 CDM up vs pc3 CDM	0.488991	1	0.919773	1.08395	Rab25 plastic up vs pc3 plastic	212277_at	10.0261	9.70876	9.49049	10.1153	10.578	10.3729	10.2148	10.4591	10.3783	10.5587	10.5001	10.3423	0.116647	10.578	0.341537
31720	222433_at	ENAH	enabled homolog (Drosophila)	NM_001008493 /// NM_018212	0.00217132	1	0.065954	0.00504636	1	0.122423	1.87451	Rab25 CDM up vs pc3 CDM	0.00266176	1	0.181688	2.02196	Rab25 plastic up vs pc3 plastic	222433_at	8.57996	8.39325	8.62974	9.62385	8.97098	9.72765	8.83412	8.49999	9.17449	9.62537	9.99302	9.93748	0.348656	9.99302	0.590471
37268	228006_at	---	---	---	0.0208431	1	0.171728	0.00504678	1	0.122423	1.78045	Rab25 CDM up vs pc3 CDM	0.341203	1	0.868286	1.16483	Rab25 plastic up vs pc3 plastic	228006_at	8.18104	7.9325	7.44132	8.72185	8.50309	8.82665	8.15501	8.27184	8.65953	8.42196	8.50136	8.82341	0.164074	8.82665	0.405061
35928	226665_at	AHSA2	AHA1, activator of heat shock 90kDa protein ATPase homolog 2 (yeast)	NM_152392	0.00491897	1	0.0925071	0.00506041	1	0.122572	3.75083	Rab25 CDM up vs pc3 CDM	0.00698462	1	0.270326	3.47099	Rab25 plastic up vs pc3 plastic	226665_at	5.55152	6.38439	6.13191	7.2804	8.89884	7.61021	6.16981	5.7318	5.09916	8.07988	7.10049	7.20644	1.25311	8.89884	1.11943
28596	219304_s_at	PDGFD	platelet derived growth factor D	NM_025208 /// NM_033135	0.00574155	1	0.0988512	0.00508667	1	0.122946	1.51852	Rab25 CDM up vs pc3 CDM	0.0204193	1	0.40011	1.37057	Rab25 plastic up vs pc3 plastic	219304_s_at	6.86999	7.08029	7.18038	7.57808	7.68495	7.67563	7.12798	6.48468	7.02226	7.32512	7.29635	7.37779	0.120482	7.68495	0.347105
12180	202724_s_at	FOXO1	forkhead box O1	NM_002015	0.0234664	1	0.180461	0.00508691	1	0.122946	2.31295	Rab25 CDM up vs pc3 CDM	0.839514	1	0.985257	-1.04699	Rab25 plastic down vs pc3 plastic	202724_s_at	7.31583	6.43694	6.80872	8.15221	8.21002	7.82846	7.19364	6.84309	7.4855	6.53762	7.52472	7.26115	0.337079	8.21002	0.580585
18847	209426_s_at	AMACR	alpha-methylacyl-CoA racemase	NM_014324 /// NM_203382	0.0211361	1	0.172893	0.00509636	1	0.12301	1.55971	Rab25 CDM up vs pc3 CDM	0.828741	1	0.983406	-1.02636	Rab25 plastic down vs pc3 plastic	209426_s_at	3.9205	3.85418	3.65896	4.6933	4.54503	4.11913	3.71936	4.09062	4.05649	3.80399	3.87499	4.0749	0.0974108	4.6933	0.312107
2936	1556322_a_at	---	---	---	0.012551	1	0.136346	0.00510221	1	0.123054	-1.92935	Rab25 CDM down vs pc3 CDM	0.201811	1	0.774278	1.27041	Rab25 plastic up vs pc3 plastic	1556322_a_at	5.34498	5.84917	5.9265	4.50863	5.13033	4.63734	5.08959	4.56952	4.40377	5.243	4.89064	4.96513	0.243955	5.9265	0.493918
20095	210705_s_at	TRIM5	tripartite motif-containing 5	NM_033034 /// NM_033092 /// NM_033093	0.0184082	1	0.162701	0.00518781	1	0.124296	1.56406	Rab25 CDM up vs pc3 CDM	0.364841	1	0.877622	1.1195	Rab25 plastic up vs pc3 plastic	210705_s_at	9.10198	8.83599	8.70194	9.52419	9.38696	9.66464	9.36627	9.07758	9.52713	9.22297	9.53049	9.70609	0.102929	9.70609	0.320826
22793	213484_at	---	---	---	0.00616657	1	0.101674	0.00520589	1	0.124456	2.10111	Rab25 CDM up vs pc3 CDM	0.0160408	1	0.362022	1.81032	Rab25 plastic up vs pc3 plastic	213484_at	7.2583	7.3481	7.12939	8.77934	8.05868	8.11122	7.42122	7.42989	8.26552	8.37016	8.45895	8.85626	0.376878	8.85626	0.613904
10565	201109_s_at	THBS1	thrombospondin 1	NM_003246	0.00113419	1	0.0512493	0.00523074	1	0.124723	-1.92929	Rab25 CDM down vs pc3 CDM	0.0139505	1	0.347025	-1.71893	Rab25 plastic down vs pc3 plastic	201109_s_at	10.1638	9.76083	9.61903	8.48641	9.23445	8.9786	10.6893	10.8937	10.1631	9.79073	9.88758	9.72326	0.455961	10.8937	0.675249
19084	209667_at	CES2	carboxylesterase 2 (intestine, liver)	NM_003869 /// NM_198061	0.0330304	1	0.209749	0.00525842	1	0.124853	1.70449	Rab25 CDM up vs pc3 CDM	0.740841	1	0.971918	1.04927	Rab25 plastic up vs pc3 plastic	209667_at	8.17772	7.80853	7.84728	8.74208	8.96517	8.43429	8.14176	8.6787	8.0396	8.23955	8.49205	8.33661	0.126167	8.96517	0.355201
17529	208092_s_at	FAM49A	family with sequence similarity 49, member A	NM_030797	0.00553523	1	0.0975518	0.00526897	1	0.124853	1.73558	Rab25 CDM up vs pc3 CDM	0.470842	1	0.915408	-1.11621	Rab25 plastic down vs pc3 plastic	208092_s_at	5.87838	5.73854	5.76768	6.56056	7.08006	6.13023	5.85495	5.68173	5.68475	5.41361	5.6382	5.69381	0.214627	7.08006	0.463279
31312	222024_s_at	AKAP13	A kinase (PRKA) anchor protein 13	NM_006738 /// NM_007200 /// NM_144767	0.0134519	1	0.141179	0.00526982	1	0.124853	1.97246	Rab25 CDM up vs pc3 CDM	0.0419048	1	0.500468	1.5418	Rab25 plastic up vs pc3 plastic	222024_s_at	7.45874	6.83276	6.83065	7.76144	8.29809	8.0026	7.4524	7.56519	6.90559	7.62891	8.1403	8.02781	0.259063	8.29809	0.508983
44462	235205_at	LOC346887	similar to solute carrier family 16 (monocarboxylic acid transporters), member 1	XM_294450 /// XM_943533	0.0114793	1	0.131221	0.00527105	1	0.124853	-1.9163	Rab25 CDM down vs pc3 CDM	0.0274457	1	0.435279	-1.58594	Rab25 plastic down vs pc3 plastic	235205_at	9.4869	9.95162	9.44052	8.78279	8.59809	8.68318	9.35982	9.06047	9.93654	8.92408	8.46166	8.97508	0.24749	9.95162	0.497483
37723	228461_at	SH3RF3	SH3 domain containing ring finger 3	NM_001099289	0.00134841	1	0.0543486	0.00528075	1	0.124881	-1.63412	Rab25 CDM down vs pc3 CDM	0.000676137	1	0.0982042	-2.00178	Rab25 plastic down vs pc3 plastic	228461_at	8.3795	7.87772	8.09999	7.57392	7.51966	7.13809	8.10828	8.48699	8.41103	7.13752	7.5755	7.28944	0.244544	8.48699	0.494514
12084	202628_s_at	SERPINE1	serpin peptidase inhibitor, clade E (nexin, plasminogen activator inhibitor type	NM_000602	0.00344024	1	0.0800404	0.00529043	1	0.124988	-1.5519	Rab25 CDM down vs pc3 CDM	0.0528576	1	0.542108	-1.30092	Rab25 plastic down vs pc3 plastic	202628_s_at	14.0852	13.8538	13.8894	13.2805	13.3979	13.2479	14.0474	14.6484	14.027	13.9408	13.9504	13.693	0.154296	14.6484	0.392805
47990	238733_at	---	---	---	0.00582787	1	0.0994566	0.00529945	1	0.125104	1.73468	Rab25 CDM up vs pc3 CDM	0.319189	1	0.855265	1.16684	Rab25 plastic up vs pc3 plastic	238733_at	3.58442	3.45281	2.82721	3.98524	4.18538	4.07782	2.76047	3.22229	3.20837	3.39085	3.12165	3.34644	0.211855	4.18538	0.460278
18456	209034_at	PNRC1	proline-rich nuclear receptor coactivator 1	NM_006813	0.00824193	1	0.114349	0.00532768	1	0.12534	1.66115	Rab25 CDM up vs pc3 CDM	0.544687	1	0.934517	1.08844	Rab25 plastic up vs pc3 plastic	209034_at	8.13731	8.10973	8.12448	8.54232	9.33346	8.6923	8.18231	7.99918	7.83442	8.2508	8.14168	7.99023	0.164816	9.33346	0.405975
34255	224989_at	---	---	---	0.0139172	1	0.143625	0.00534142	1	0.12559	5.11631	Rab25 CDM up vs pc3 CDM	0.752747	1	0.974072	-1.15095	Rab25 plastic down vs pc3 plastic	224989_at	4.507	3.26749	3.21799	5.7663	6.67639	5.6151	3.65643	5.12571	2.86749	3.31729	4.07706	3.64682	1.49045	6.67639	1.22084
28213	218921_at	SIGIRR	single immunoglobulin and toll-interleukin 1 receptor (TIR) domain	NM_001135053 /// NM_001135054 /// NM_021805	0.0261779	1	0.188673	0.00535385	1	0.125676	1.71705	Rab25 CDM up vs pc3 CDM	0.773073	1	0.97677	-1.04353	Rab25 plastic down vs pc3 plastic	218921_at	8.21129	7.71739	7.6175	8.69283	8.82493	8.36822	7.83884	8.3756	8.05028	7.84943	8.1581	8.07276	0.138752	8.82493	0.372494
22066	212753_at	PCGF3	polycomb group ring finger 3	NM_006315	0.00238859	1	0.0689119	0.00540783	1	0.126387	-1.53513	Rab25 CDM down vs pc3 CDM	0.00160332	1	0.144775	-1.69868	Rab25 plastic down vs pc3 plastic	212753_at	9.09761	8.71906	8.59943	8.30067	7.99675	8.26359	8.76508	8.98903	9.09396	7.96332	8.27125	8.32027	0.162429	9.09761	0.403025
34182	224916_at	TMEM173	transmembrane protein 173	NM_198282	0.000719326	1	0.0413556	0.00541463	1	0.126387	1.70496	Rab25 CDM up vs pc3 CDM	0.558715	1	0.937072	-1.09002	Rab25 plastic down vs pc3 plastic	224916_at	3.98215	3.89952	3.99676	4.77292	5.03878	4.37595	3.39237	3.92003	3.25256	3.4602	3.45726	3.27444	0.341767	5.03878	0.584609
11637	202181_at	KIAA0247	KIAA0247	NM_014734	0.0175572	1	0.15984	0.00544562	1	0.126806	1.59454	Rab25 CDM up vs pc3 CDM	0.0707699	1	0.586491	1.29387	Rab25 plastic up vs pc3 plastic	202181_at	6.52008	5.93548	6.1431	6.88935	6.90646	6.82227	6.08279	6.442	6.47226	6.61642	6.96812	6.52759	0.115447	6.96812	0.339776
14405	204950_at	CARD8	caspase recruitment domain family, member 8	NM_014959	0.012893	1	0.138058	0.00545132	1	0.126884	1.5341	Rab25 CDM up vs pc3 CDM	0.511774	1	0.927241	1.08101	Rab25 plastic up vs pc3 plastic	204950_at	6.83278	6.89174	6.9459	7.70544	7.23639	7.58076	6.89638	6.58256	7.09033	6.78829	6.9672	7.15091	0.105271	7.70544	0.324455
39463	230201_at	---	---	---	0.00529953	1	0.0958173	0.00547105	1	0.127149	-1.55015	Rab25 CDM down vs pc3 CDM	0.020849	1	0.402983	-1.39612	Rab25 plastic down vs pc3 plastic	230201_at	8.00662	7.58217	7.8421	7.40718	7.08217	7.04431	7.84427	8.05704	8.16045	7.28986	7.76729	7.56035	0.139125	8.16045	0.372995
32106	222819_at	CTPS2	CTP synthase II	NM_001144002 /// NM_019857 /// NM_175859	0.00410918	1	0.0856209	0.00547567	1	0.12718	1.54752	Rab25 CDM up vs pc3 CDM	0.0803212	1	0.608689	1.261	Rab25 plastic up vs pc3 plastic	222819_at	5.44649	5.156	5.28397	6.05575	5.7826	5.93798	5.52136	5.92853	6.13228	6.25334	6.33478	5.99776	0.147408	6.33478	0.383937
22923	213615_at	LPCAT3	Lysophosphatidylcholine acyltransferase 3	NM_005768	0.00244685	1	0.0694416	0.00549238	1	0.127369	-1.51911	Rab25 CDM down vs pc3 CDM	0.00256806	1	0.178421	-1.61422	Rab25 plastic down vs pc3 plastic	213615_at	8.86092	8.84093	8.85811	8.60618	8.13284	8.01125	8.90635	9.19825	9.21165	8.24995	8.42697	8.56681	0.154515	9.21165	0.393084
18527	209105_at	NCOA1	nuclear receptor coactivator 1	NM_003743 /// NM_147223 /// NM_147233	0.0315863	1	0.205507	0.00553209	1	0.127685	1.55703	Rab25 CDM up vs pc3 CDM	0.441571	1	0.906672	1.09999	Rab25 plastic up vs pc3 plastic	209105_at	5.37662	4.85941	5.088	5.6709	6.01198	5.55755	5.32804	5.41031	5.33525	5.33248	5.74396	5.40964	0.0896853	6.01198	0.299475
24128	214825_at	FAM155A	family with sequence similarity 155, member A	NM_001080396	0.0352843	1	0.215847	0.00554516	1	0.127763	1.58549	Rab25 CDM up vs pc3 CDM	0.920087	1	0.992726	-1.01277	Rab25 plastic down vs pc3 plastic	214825_at	5.87427	5.78709	5.42126	6.4462	6.2661	6.36512	6.05347	5.98264	6.05392	5.72111	5.91882	6.39517	0.094465	6.4462	0.307352
37313	228051_at	LOC202451	Hypothetical protein LOC202451	XM_002342674 /// XM_002345928 /// XM_002346832	0.014778	1	0.147582	0.00556592	1	0.127988	1.71641	Rab25 CDM up vs pc3 CDM	0.240005	1	0.801295	1.20022	Rab25 plastic up vs pc3 plastic	228051_at	5.42517	4.97767	5.31203	6.19567	5.9003	5.95708	5.56471	5.60754	6.20586	5.91913	6.31663	5.93226	0.163185	6.31663	0.403961
44294	235037_at	TMEM41A	transmembrane protein 41A	NM_080652	0.0174091	1	0.159331	0.00556837	1	0.127988	-1.74642	Rab25 CDM down vs pc3 CDM	0.208095	1	0.780355	-1.22535	Rab25 plastic down vs pc3 plastic	235037_at	9.52359	9.66017	9.59644	9.08226	8.23487	9.04986	9.43255	9.57048	9.75121	9.2203	9.22479	9.42958	0.166601	9.75121	0.408168
27417	218124_at	RETSAT	retinol saturase (all-trans-retinol 13,14-reductase)	NM_017750	0.0120544	1	0.134144	0.00557362	1	0.127994	1.51507	Rab25 CDM up vs pc3 CDM	0.865781	1	0.987516	-1.01949	Rab25 plastic down vs pc3 plastic	218124_at	8.4655	8.69259	8.42791	8.97197	9.44293	8.96926	8.59999	8.68046	8.3394	8.6713	8.34818	8.51682	0.101802	9.44293	0.319064
14595	205140_at	FPGT	fucose-1-phosphate guanylyltransferase	NM_003838	0.0170343	1	0.157756	0.00558094	1	0.127994	1.58265	Rab25 CDM up vs pc3 CDM	0.0647471	1	0.573339	1.29907	Rab25 plastic up vs pc3 plastic	205140_at	7.99871	8.04657	7.99084	8.34022	8.90826	8.77466	8.32284	7.78461	8.22733	8.62532	8.45455	8.38736	0.113689	8.90826	0.337177
13756	204301_at	KBTBD11	kelch repeat and BTB (POZ) domain containing 11	NM_014867	0.0297853	1	0.20021	0.00559096	1	0.12817	2.13267	Rab25 CDM up vs pc3 CDM	0.43725	1	0.904806	1.17933	Rab25 plastic up vs pc3 plastic	204301_at	4.82424	4.40877	4.38456	6.09215	5.23601	5.5674	4.44202	4.81116	5.25728	4.72424	5.20521	5.29492	0.267532	6.09215	0.517235
20571	211202_s_at	KDM5B	lysine (K)-specific demethylase 5B	NM_006618	0.0129234	1	0.13819	0.00560769	1	0.128392	1.50691	Rab25 CDM up vs pc3 CDM	0.430558	1	0.902603	1.09496	Rab25 plastic up vs pc3 plastic	211202_s_at	8.73204	8.37127	8.38868	9.05919	9.3542	8.85339	8.3504	8.65727	8.35413	8.48338	8.71087	8.5602	0.0976205	9.3542	0.312443
10490	201034_at	ADD3	adducin 3 (gamma)	NM_001121 /// NM_016824 /// NM_019903	0.0154112	1	0.149877	0.0056508	1	0.129055	1.56154	Rab25 CDM up vs pc3 CDM	0.0557471	1	0.550949	1.30474	Rab25 plastic up vs pc3 plastic	201034_at	10.8426	10.4109	10.7297	11.4406	11.2124	11.2591	10.8811	10.7122	11.0284	10.9324	11.5078	11.3328	0.110473	11.5078	0.332375
51020	241763_s_at	FBXO32	F-box protein 32	NM_058229 /// NM_148177	0.00217266	1	0.0659578	0.00566247	1	0.129226	-2.54373	Rab25 CDM down vs pc3 CDM	0.00705524	1	0.271552	-2.44889	Rab25 plastic down vs pc3 plastic	241763_s_at	6.16436	6.44228	5.92785	5.12979	4.42437	4.93949	5.23431	4.72617	6.00756	3.83415	3.76644	4.49106	0.803183	6.44228	0.896205
18634	209212_s_at	KLF5	Kruppel-like factor 5 (intestinal)	NM_001730	0.00127495	1	0.0532924	0.00569369	1	0.129547	1.63554	Rab25 CDM up vs pc3 CDM	0.000736688	1	0.100948	2.00508	Rab25 plastic up vs pc3 plastic	209212_s_at	7.07502	6.4855	6.37088	7.2261	7.43406	7.40055	6.23357	6.44735	6.21607	7.06433	7.46096	7.38268	0.255997	7.46096	0.505961
19487	210075_at	2002-03-01	membrane-associated ring finger (C3HC4) 2	NM_001005415 /// NM_001005416 /// NM_016496	0.0287192	1	0.197302	0.00571889	1	0.129905	2.14358	Rab25 CDM up vs pc3 CDM	0.619843	1	0.951038	-1.11097	Rab25 plastic down vs pc3 plastic	210075_at	6.11249	5.71171	5.45473	6.88934	7.05646	6.6332	5.61516	6.75542	6.11946	6.1772	6.05946	5.79792	0.276074	7.05646	0.525428
1715	1554624_a_at	SIRPB1	signal-regulatory protein beta 1	NM_001083910 /// NM_001135844 /// NM_006065	0.00974773	1	0.122006	0.00572409	1	0.129905	2.69751	Rab25 CDM up vs pc3 CDM	0.0394724	1	0.490822	1.92023	Rab25 plastic up vs pc3 plastic	1554624_a_at	7.67478	7.15185	7.18316	8.67888	9.30364	8.32215	6.72153	7.90308	6.72113	8.2014	8.24127	7.7269	0.619704	9.30364	0.787213
19419	210006_at	ABHD14A	abhydrolase domain containing 14A	NM_015407	0.0247059	1	0.184292	0.00572606	1	0.129905	1.62192	Rab25 CDM up vs pc3 CDM	0.168991	1	0.741575	1.21609	Rab25 plastic up vs pc3 plastic	210006_at	8.08315	7.81441	7.7813	8.66635	8.55082	8.55481	7.95162	8.6086	7.84536	8.33513	8.49599	8.42122	0.115587	8.66635	0.33998
22135	212822_at	HEG1	HEG homolog 1 (zebrafish)	NM_020733	0.00203995	1	0.0639897	0.00574272	1	0.130014	-1.53516	Rab25 CDM down vs pc3 CDM	0.04132	1	0.498273	-1.32131	Rab25 plastic down vs pc3 plastic	212822_at	9.66609	9.475	9.43319	8.99667	8.64247	9.07998	9.76664	9.72542	10.2651	9.43786	9.56684	9.54654	0.172942	10.2651	0.415863
36398	227135_at	NAAA	N-acylethanolamine acid amidase	NM_001042402 /// NM_014435	0.0165137	1	0.155429	0.00577678	1	0.130353	1.51815	Rab25 CDM up vs pc3 CDM	0.830663	1	0.984003	-1.02503	Rab25 plastic down vs pc3 plastic	227135_at	7.54362	7.36112	7.25259	8.18017	8.00207	7.78204	7.69044	8.28376	7.90945	7.8464	7.95021	7.98004	0.0960061	8.28376	0.309849
14002	204547_at	RAB40B	RAB40B, member RAS oncogene family	NM_006822	0.0319844	1	0.206692	0.00578947	1	0.130478	1.71282	Rab25 CDM up vs pc3 CDM	0.605896	1	0.948235	-1.08056	Rab25 plastic down vs pc3 plastic	204547_at	7.28566	6.89045	6.5947	7.72631	7.95897	7.41466	7.27888	7.64105	7.50459	7.17064	7.39622	7.52234	0.134298	7.95897	0.366467
12644	203188_at	B3GNT1	UDP-GlcNAc:betaGal beta-1,3-N-acetylglucosaminyltransferase 1	NM_006876	0.023055	1	0.179196	0.00584514	1	0.131099	1.63333	Rab25 CDM up vs pc3 CDM	0.154288	1	0.724616	1.23039	Rab25 plastic up vs pc3 plastic	203188_at	9.24749	8.72199	9.03269	9.7057	9.97601	9.44392	9.22047	9.44376	9.21554	9.42124	9.8711	9.48477	0.12207	9.97601	0.349385
18492	209070_s_at	RGS5	regulator of G-protein signaling 5	NM_003617	0.00767626	1	0.110973	0.00592925	1	0.13205	-1.63675	Rab25 CDM down vs pc3 CDM	0.086204	1	0.620366	-1.29632	Rab25 plastic down vs pc3 plastic	209070_s_at	6.13629	5.73828	5.95763	5.14211	5.30387	5.25372	5.69384	5.29575	5.23822	4.64917	5.24063	5.21473	0.164651	6.13629	0.405772
18006	208580_x_at	HIST1H4J /// HIST1H4K	histone cluster 1, H4j /// histone cluster 1, H4k	NM_003541 /// NM_021968	0.0152025	1	0.14912	0.00593876	1	0.132149	-1.9213	Rab25 CDM down vs pc3 CDM	0.99294	1	0.999394	1.00161	Rab25 plastic up vs pc3 plastic	208580_x_at	3.44646	4.14684	4.52114	3.27698	2.98502	3.02619	3.3288	3.01277	3.05663	3.34976	3.02635	3.02904	0.242475	4.52114	0.492417
12719	203264_s_at	ARHGEF9	Cdc42 guanine nucleotide exchange factor (GEF) 9	NM_015185	0.0360029	1	0.217643	0.00596852	1	0.132542	1.61542	Rab25 CDM up vs pc3 CDM	0.709123	1	0.966482	1.05127	Rab25 plastic up vs pc3 plastic	203264_s_at	6.4862	6.35251	6.16878	6.91803	7.27075	6.89443	6.43246	7.03094	6.61605	6.9853	6.7486	6.56194	0.104577	7.27075	0.323384
35536	226272_at	RCAN3	RCAN family member 3	NM_013441	0.000188115	1	0.0227547	0.00597293	1	0.132542	-1.66072	Rab25 CDM down vs pc3 CDM	4.72794e-05	1	0.0269271	-2.95161	Rab25 plastic down vs pc3 plastic	226272_at	8.54958	8.22251	8.32076	7.92809	7.60953	7.3598	8.49741	8.60604	8.9792	6.84861	7.27449	7.27505	0.449979	8.9792	0.670805
12643	203187_at	DOCK1	dedicator of cytokinesis 1	NM_001380	0.0116333	1	0.132153	0.00597319	1	0.132542	1.76072	Rab25 CDM up vs pc3 CDM	0.185079	1	0.758842	1.24762	Rab25 plastic up vs pc3 plastic	203187_at	8.37582	7.99315	7.93908	8.84997	9.26821	8.63837	8.44314	9.07855	8.65043	9.11986	9.15275	8.85704	0.195495	9.26821	0.442148
54351	40016_g_at	MAST4	microtubule associated serine/threonine kinase family member 4	NM_015183 /// NM_198828	0.0146889	1	0.147303	0.00602359	1	0.133112	1.6003	Rab25 CDM up vs pc3 CDM	0.198597	1	0.772245	1.19485	Rab25 plastic up vs pc3 plastic	40016_g_at	8.06532	7.77468	7.70547	8.52347	8.49482	8.56222	7.98943	8.26669	8.71665	8.70245	8.65489	8.38591	0.127521	8.71665	0.3571
49458	240201_at	---	---	---	0.00971852	1	0.121859	0.00603054	1	0.133112	-1.89893	Rab25 CDM down vs pc3 CDM	0.296559	1	0.840594	-1.21345	Rab25 plastic down vs pc3 plastic	240201_at	4.36342	5.16956	5.30102	4.26709	3.90067	3.89067	4.27435	3.93851	4.14725	4.02024	3.61603	3.8865	0.264123	5.30102	0.513929
37793	228531_at	SAMD9	sterile alpha motif domain containing 9	NM_017654	0.0349203	1	0.214836	0.00604416	1	0.133273	1.68629	Rab25 CDM up vs pc3 CDM	0.504869	1	0.925272	1.10363	Rab25 plastic up vs pc3 plastic	228531_at	7.85258	7.39549	7.36594	8.14674	8.29661	8.43222	7.89616	7.50663	8.20858	7.81754	8.15522	8.06536	0.125738	8.43222	0.354595
34822	225557_at	CSRNP1	cysteine-serine-rich nuclear protein 1	NM_033027	0.0275174	1	0.193581	0.00606783	1	0.133558	1.61507	Rab25 CDM up vs pc3 CDM	0.493811	1	0.921242	1.09742	Rab25 plastic up vs pc3 plastic	225557_at	8.51102	8.6004	8.32401	9.49558	9.04702	8.96762	8.27102	8.66306	8.85756	8.69947	8.6094	8.88511	0.112833	9.49558	0.335906
10218	200762_at	DPYSL2	dihydropyrimidinase-like 2	NM_001386	0.0195657	1	0.167203	0.00608107	1	0.133635	1.89059	Rab25 CDM up vs pc3 CDM	0.100869	1	0.649007	1.37644	Rab25 plastic up vs pc3 plastic	200762_at	9.5873	8.93276	8.68895	10.0212	10.1332	9.81113	9.19948	9.46003	9.69537	9.6144	10.0495	10.0738	0.217922	10.1332	0.466821
13017	203562_at	FEZ1	fasciculation and elongation protein zeta 1 (zygin I)	NM_005103 /// NM_022549	0.0257003	1	0.187031	0.00608552	1	0.133678	1.84491	Rab25 CDM up vs pc3 CDM	0.171007	1	0.743929	1.28308	Rab25 plastic up vs pc3 plastic	203562_at	9.26574	8.60922	8.76802	9.88876	9.92809	9.47679	8.86938	9.39843	8.95971	9.13296	9.70723	9.46618	0.187693	9.92809	0.433235
26918	217625_x_at	---	---	---	0.0312986	1	0.204377	0.00611755	1	0.133944	1.54923	Rab25 CDM up vs pc3 CDM	0.318823	1	0.854979	1.13435	Rab25 plastic up vs pc3 plastic	217625_x_at	4.09111	3.72177	4.04854	4.80065	4.3876	4.56782	4.06621	4.03205	4.32118	4.04268	4.55371	4.36863	0.0912418	4.80065	0.302063
10588	201132_at	HNRNPH2	heterogeneous nuclear ribonucleoprotein H2 (H')	NM_001032393 /// NM_019597	0.0256246	1	0.18684	0.00612836	1	0.133974	1.5515	Rab25 CDM up vs pc3 CDM	0.483029	1	0.918203	1.09149	Rab25 plastic up vs pc3 plastic	201132_at	11.91	11.745	11.5814	12.2041	12.7253	12.208	12.2017	12.3933	11.9089	12.271	12.2947	12.3171	0.0968691	12.7253	0.311238
21736	212423_at	ZCCHC24	zinc finger, CCHC domain containing 24	NM_153367	0.0113593	1	0.130756	0.006132	1	0.134	1.55286	Rab25 CDM up vs pc3 CDM	0.128224	1	0.691281	-1.22428	Rab25 plastic down vs pc3 plastic	212423_at	8.63213	8.32281	8.58159	9.31507	8.99593	9.13031	8.72395	8.4628	8.90114	8.08813	8.59339	8.53057	0.120224	9.31507	0.346733
42051	232790_at	---	---	---	0.0312981	1	0.204377	0.00614097	1	0.134129	-2.28358	Rab25 CDM down vs pc3 CDM	0.346564	1	0.871068	-1.25091	Rab25 plastic down vs pc3 plastic	232790_at	7.02261	7.39883	7.06827	6.17996	5.47463	6.26122	6.66904	6.04375	7.13015	6.16921	6.05575	6.64906	0.325123	7.39883	0.570195
20486	211114_x_at	SIP1	survival of motor neuron protein interacting protein 1	NM_001009182 /// NM_001009183 /// NM_003616	0.0124892	1	0.136024	0.00615417	1	0.134169	-1.56684	Rab25 CDM down vs pc3 CDM	0.413869	1	0.896639	-1.11066	Rab25 plastic down vs pc3 plastic	211114_x_at	9.23556	9.71522	9.94493	9.0438	8.90981	8.99852	9.28611	8.99008	8.90915	9.02262	8.82704	8.88141	0.1223	9.94493	0.349714
36954	227692_at	GNAI1	guanine nucleotide binding protein (G protein), alpha inhibiting activity polype	NM_002069	0.00239453	1	0.0689419	0.00615428	1	0.134169	1.62408	Rab25 CDM up vs pc3 CDM	0.779507	1	0.97754	1.03882	Rab25 plastic up vs pc3 plastic	227692_at	7.99862	7.4121	7.48701	8.37717	8.15283	8.4666	8.46981	8.75154	8.56287	8.3636	8.87016	8.71529	0.218079	8.87016	0.46699
12780	203325_s_at	COL5A1	collagen, type V, alpha 1	NM_000093	0.000428594	1	0.034121	0.00617933	1	0.134581	-2.14918	Rab25 CDM down vs pc3 CDM	0.000136933	1	0.0462279	-4.10971	Rab25 plastic down vs pc3 plastic	203325_s_at	4.72489	4.67799	4.92215	3.40181	4.03704	3.57483	5.27789	5.84525	5.20485	3.88794	3.50064	2.8223	0.84191	5.84525	0.917557
27459	218166_s_at	RSF1	remodeling and spacing factor 1	NM_016578	0.0154	1	0.149826	0.00618494	1	0.134581	1.5449	Rab25 CDM up vs pc3 CDM	0.518004	1	0.928895	1.08311	Rab25 plastic up vs pc3 plastic	218166_s_at	7.59764	7.09926	6.95169	7.6238	7.97652	7.93082	7.63083	7.84059	7.7921	7.83183	7.98662	7.79061	0.108871	7.98662	0.329956
9948	1861_at	BAD	BCL2-associated agonist of cell death	NM_004322 /// NM_032989	0.0104157	1	0.125519	0.00618714	1	0.134581	1.50074	Rab25 CDM up vs pc3 CDM	0.0176048	1	0.375786	1.38875	Rab25 plastic up vs pc3 plastic	1861_at	8.2306	7.95756	7.77389	8.49688	8.82615	8.39605	7.96041	8.28702	7.89882	8.44377	8.55232	8.57151	0.104971	8.82615	0.323992
14317	204862_s_at	NME3	non-metastatic cells 3, protein expressed in	NM_002513	0.00140076	1	0.0550176	0.00619645	1	0.134605	1.97185	Rab25 CDM up vs pc3 CDM	0.00181401	1	0.153293	2.3245	Rab25 plastic up vs pc3 plastic	204862_s_at	5.83408	6.53837	6.38926	7.08639	7.44912	7.16484	6.07209	5.24197	5.45242	6.88937	6.52128	7.0066	0.491391	7.44912	0.700993
9134	1569283_at	hCG_1646157	hCG1646157	XR_040663 /// XR_040664 /// XR_040665	0.0149824	1	0.148239	0.00621162	1	0.134823	-1.76097	Rab25 CDM down vs pc3 CDM	0.254351	1	0.812228	-1.20778	Rab25 plastic down vs pc3 plastic	1569283_at	4.06238	4.76271	4.81504	3.76668	3.67501	3.74932	4.26405	3.75096	3.79397	3.78424	3.44797	3.7597	0.185886	4.81504	0.431145
3907	1557799_at	C11orf31	chromosome 11 open reading frame 31	NM_170746	0.0371298	1	0.220811	0.0062616	1	0.135317	1.91735	Rab25 CDM up vs pc3 CDM	0.821298	1	0.983233	1.04221	Rab25 plastic up vs pc3 plastic	1557799_at	5.26937	5.20028	5.05225	6.08936	6.22648	6.02339	5.95377	5.12427	6.05584	5.45678	5.74462	6.11141	0.194572	6.22648	0.441103
39308	230046_at	---	---	---	0.00128197	1	0.0532924	0.00635495	1	0.136561	-1.61	Rab25 CDM down vs pc3 CDM	0.163631	1	0.734526	-1.22055	Rab25 plastic down vs pc3 plastic	230046_at	5.23173	5.41195	5.615	4.66842	5.11563	4.41344	4.56207	4.54244	4.43908	4.43137	4.23461	4.01503	0.249635	5.615	0.499635
42077	232816_s_at	DDX11	DEAD/H (Asp-Glu-Ala-Asp/His) box polypeptide 11 (CHL1-like helicase homolog, S.	NM_004399 /// NM_030653 /// NM_152438	0.0145369	1	0.146589	0.00636378	1	0.136594	-2.63139	Rab25 CDM down vs pc3 CDM	0.345698	1	0.871068	-1.30288	Rab25 plastic down vs pc3 plastic	232816_s_at	5.3237	5.62248	5.1785	3.37426	4.77007	3.79288	5.69013	5.74562	5.06306	5.58338	4.87032	4.90001	0.552719	5.74562	0.74345
21912	212599_at	AUTS2	autism susceptibility candidate 2	NM_001127231 /// NM_001127232 /// NM_015570	0.00400719	1	0.0849496	0.00640421	1	0.136938	-1.77976	Rab25 CDM down vs pc3 CDM	0.0804604	1	0.609035	-1.37042	Rab25 plastic down vs pc3 plastic	212599_at	8.67802	8.35577	8.44887	7.8512	7.13405	8.00236	8.65202	8.95341	9.0858	8.31506	8.58091	8.43142	0.27423	9.0858	0.52367
37817	228555_at	CAMK2D	calcium/calmodulin-dependent protein kinase II delta	NM_001221 /// NM_172114 /// NM_172115 /// NM_172127 /// NM_172128 /// NM_172129	0.0141506	1	0.144993	0.0064437	1	0.137406	1.54929	Rab25 CDM up vs pc3 CDM	0.281808	1	0.830432	1.14822	Rab25 plastic up vs pc3 plastic	228555_at	3.75338	3.73475	3.7557	4.37244	4.78861	3.97761	3.60202	3.76899	3.66685	3.95762	3.89188	3.78655	0.114506	4.78861	0.338388
21670	212357_at	FAM168A	family with sequence similarity 168, member A	NM_015159	0.0311866	1	0.204305	0.00646065	1	0.13754	1.6482	Rab25 CDM up vs pc3 CDM	0.784121	1	0.978425	-1.03951	Rab25 plastic down vs pc3 plastic	212357_at	8.20776	7.75757	7.49085	8.32792	8.87453	8.41641	8.24462	8.45922	8.42192	8.27264	8.38051	8.3049	0.121472	8.87453	0.348529
44665	235408_x_at	ZNF117	zinc finger protein 117	NM_015852	0.0351996	1	0.215636	0.00646169	1	0.13754	1.52185	Rab25 CDM up vs pc3 CDM	0.665988	1	0.959673	1.05285	Rab25 plastic up vs pc3 plastic	235408_x_at	5.19646	5.08144	4.97612	5.30996	5.96204	5.79951	5.45467	5.10343	5.21736	5.40536	5.33602	5.25698	0.083105	5.96204	0.288279
13478	204023_at	RFC4	replication factor C (activator 1) 4, 37kDa	NM_002916 /// NM_181573	0.0133209	1	0.14053	0.00647941	1	0.137684	-1.58869	Rab25 CDM down vs pc3 CDM	0.243629	1	0.804296	-1.173	Rab25 plastic down vs pc3 plastic	204023_at	12.1066	12.2748	12.3577	11.7788	11.2113	11.7455	12.3926	12.0566	12.5558	11.9867	12.0764	12.2513	0.130313	12.5558	0.360989
11664	202208_s_at	ARL4C	ADP-ribosylation factor-like 4C	NM_005737	0.00118353	1	0.0520227	0.00649276	1	0.137861	1.67703	Rab25 CDM up vs pc3 CDM	0.954285	1	0.99679	-1.00841	Rab25 plastic down vs pc3 plastic	202208_s_at	9.38111	9.06466	8.9381	9.80087	10.1298	9.69092	8.81616	8.39031	8.86857	8.37496	8.74289	8.92093	0.302718	10.1298	0.550198
37985	228723_at	---	---	---	0.0165452	1	0.155592	0.00651281	1	0.137861	-1.62553	Rab25 CDM down vs pc3 CDM	0.766382	1	0.975655	-1.04179	Rab25 plastic down vs pc3 plastic	228723_at	5.42227	6.00298	5.98833	5.21999	4.98032	5.11055	5.14118	4.99234	5.35251	5.38967	4.90449	5.01468	0.135944	6.00298	0.368706
18420	208998_at	UCP2	uncoupling protein 2 (mitochondrial, proton carrier)	NM_003355	0.00434909	1	0.0875176	0.0065211	1	0.137861	1.64605	Rab25 CDM up vs pc3 CDM	0.95139	1	0.996237	-1.00863	Rab25 plastic down vs pc3 plastic	208998_at	6.09048	6.3696	6.33383	7.02656	7.30428	6.6201	7.04173	7.36576	7.1989	7.48137	7.08477	7.00305	0.202082	7.48137	0.449535
36250	226987_at	RBM15B	RNA binding motif protein 15B	NM_013286	0.0196317	1	0.167582	0.00654996	1	0.137861	1.57722	Rab25 CDM up vs pc3 CDM	0.0716016	1	0.588412	1.29633	Rab25 plastic up vs pc3 plastic	226987_at	6.90936	6.60618	6.32162	7.19383	7.16508	7.4504	6.58564	6.7222	7.14177	7.20083	7.19718	7.1749	0.114621	7.4504	0.338557
30829	221538_s_at	PLXNA1	plexin A1	NM_032242	0.00110554	1	0.0507327	0.00655232	1	0.137861	-1.73301	Rab25 CDM down vs pc3 CDM	0.000445061	1	0.0799481	-2.3699	Rab25 plastic down vs pc3 plastic	221538_s_at	10.3112	9.99588	9.71066	8.9713	9.57511	9.09149	10.0552	10.5522	10.2463	9.20517	9.04977	8.86428	0.349587	10.5522	0.591259
48125	238868_at	UACA	uveal autoantigen with coiled-coil domains and ankyrin repeats	NM_001008224 /// NM_018003	0.0208472	1	0.171728	0.00660097	1	0.138206	2.61195	Rab25 CDM up vs pc3 CDM	0.802021	1	0.980164	1.07079	Rab25 plastic up vs pc3 plastic	238868_at	7.76967	6.82613	6.8455	8.37449	8.79618	8.42601	8.06125	9.09944	7.84929	8.24591	8.7563	8.30378	0.50243	9.09944	0.708823
24416	215114_at	SENP3	SUMO1/sentrin/SMT3 specific peptidase 3	NM_015670	0.0208312	1	0.171728	0.00661579	1	0.138377	-1.65063	Rab25 CDM down vs pc3 CDM	0.607725	1	0.948907	-1.07638	Rab25 plastic down vs pc3 plastic	215114_at	4.95414	5.59123	5.43648	4.47424	4.62353	4.71504	4.97018	4.61772	4.63405	4.9081	4.37051	4.62477	0.13704	5.59123	0.370189
22224	212912_at	RPS6KA2	ribosomal protein S6 kinase, 90kDa, polypeptide 2	NM_001006932 /// NM_021135	0.0180759	1	0.161619	0.00662651	1	0.138465	1.65624	Rab25 CDM up vs pc3 CDM	0.713251	1	0.96678	1.05426	Rab25 plastic up vs pc3 plastic	212912_at	2.73913	2.39988	2.47804	2.82452	3.42171	3.55455	2.75364	2.43314	2.45582	2.65996	2.76291	2.44844	0.144227	3.55455	0.379772
13677	204222_s_at	GLIPR1	GLI pathogenesis-related 1	NM_006851	0.0301885	1	0.201359	0.0066428	1	0.138497	-1.67935	Rab25 CDM down vs pc3 CDM	0.485717	1	0.918381	-1.10988	Rab25 plastic down vs pc3 plastic	204222_s_at	11.8676	12.0209	12.253	11.1701	11.0504	11.6773	12.2805	11.798	11.6711	11.7109	11.7924	11.7951	0.133265	12.2805	0.365055
17431	207992_s_at	AMPD3	adenosine monophosphate deaminase (isoform E)	NM_000480 /// NM_001025389 /// NM_001025390	0.000963558	1	0.047419	0.00667113	1	0.138897	1.51702	Rab25 CDM up vs pc3 CDM	0.0118903	1	0.329668	-1.45026	Rab25 plastic down vs pc3 plastic	207992_s_at	7.20949	6.93252	7.024	7.74201	7.94175	7.28597	7.0005	7.10457	7.03473	6.3168	6.6331	6.58096	0.209381	7.94175	0.457582
37293	228031_at	TTPAL	tocopherol (alpha) transfer protein-like	NM_001039199 /// NM_024331	0.033817	1	0.211841	0.00668896	1	0.139057	1.57774	Rab25 CDM up vs pc3 CDM	0.645465	1	0.956788	-1.06189	Rab25 plastic down vs pc3 plastic	228031_at	8.69326	8.39845	8.12815	9.23933	9.04333	8.91079	8.65054	9.02295	9.04693	8.61496	8.82835	9.01722	0.100342	9.23933	0.316767
13851	204396_s_at	GRK5	G protein-coupled receptor kinase 5	NM_005308	0.0376424	1	0.222113	0.00670514	1	0.139185	3.53577	Rab25 CDM up vs pc3 CDM	0.552077	1	0.935289	1.24119	Rab25 plastic up vs pc3 plastic	204396_s_at	7.26326	6.23155	5.21474	7.84176	8.49127	7.84259	6.20243	7.1098	7.15415	6.94358	7.13881	7.31915	0.748942	8.49127	0.865414
43009	233750_s_at	C1orf25	chromosome 1 open reading frame 25	NM_030934	0.036219	1	0.218028	0.00673848	1	0.139397	3.58036	Rab25 CDM up vs pc3 CDM	0.387269	1	0.887385	1.37955	Rab25 plastic up vs pc3 plastic	233750_s_at	5.45961	4.42507	3.70022	5.55421	7.26059	6.29041	5.14097	5.42063	5.25586	5.75108	5.83991	5.61905	0.773145	7.26059	0.879286
39392	230130_at	---	---	---	0.0122672	1	0.134979	0.00677921	1	0.140134	-3.29925	Rab25 CDM down vs pc3 CDM	0.0217232	1	0.407264	-2.55302	Rab25 plastic down vs pc3 plastic	230130_at	8.0358	7.00463	7.69675	6.19642	5.0599	6.31444	7.46412	7.23106	7.49164	5.17865	6.61783	6.33373	0.900604	8.0358	0.949001
44508	235251_at	---	---	---	0.0165562	1	0.155655	0.0068047	1	0.140395	-3.05649	Rab25 CDM down vs pc3 CDM	0.345161	1	0.871068	-1.36316	Rab25 plastic down vs pc3 plastic	235251_at	6.32411	7.70706	7.11072	5.11034	5.71478	5.48114	6.22593	5.28201	5.79292	5.90929	4.66024	5.39048	0.730919	7.70706	0.854938
37165	227903_x_at	C19orf20	chromosome 19 open reading frame 20	NM_033513	0.0357827	1	0.217081	0.00680987	1	0.140415	1.88095	Rab25 CDM up vs pc3 CDM	0.75644	1	0.974914	1.05767	Rab25 plastic up vs pc3 plastic	227903_x_at	4.18685	3.93823	3.42773	4.62112	5.21217	4.45391	4.06076	4.27832	3.95801	4.02355	4.09262	4.42357	0.191067	5.21217	0.437113
14458	205003_at	DOCK4	dedicator of cytokinesis 4	NM_014705	0.0164158	1	0.155111	0.0068234	1	0.140538	1.50469	Rab25 CDM up vs pc3 CDM	0.0561749	1	0.551808	1.28678	Rab25 plastic up vs pc3 plastic	205003_at	11.1704	10.7407	10.6655	11.4004	11.3518	11.5928	11.0388	10.9316	11.2919	11.2362	11.5694	11.548	0.0980712	11.5928	0.313163
31028	221740_x_at	LRRC37A2	Leucine rich repeat containing 37, member A2	NM_001006607	0.030297	1	0.201667	0.00682448	1	0.140538	1.82668	Rab25 CDM up vs pc3 CDM	0.902448	1	0.990191	-1.0213	Rab25 plastic down vs pc3 plastic	221740_x_at	7.39705	7.05213	6.54965	7.63573	7.99584	7.97494	7.51839	8.08913	7.45586	7.66245	7.60486	7.70483	0.181698	8.08913	0.42626
37823	228561_at	CDC37L1	cell division cycle 37 homolog (S. cerevisiae)-like 1	NM_017913	0.00246403	1	0.0695673	0.00683618	1	0.140673	1.66236	Rab25 CDM up vs pc3 CDM	0.854736	1	0.986225	-1.02694	Rab25 plastic down vs pc3 plastic	228561_at	4.90179	4.39656	4.05961	4.95091	5.23504	5.37172	5.4626	5.58578	5.53062	5.33755	5.54407	5.58231	0.247456	5.58578	0.49745
36315	227052_at	---	---	---	0.00848774	1	0.115641	0.00684634	1	0.140765	2.81262	Rab25 CDM up vs pc3 CDM	0.791629	1	0.979579	1.08132	Rab25 plastic up vs pc3 plastic	227052_at	7.06484	6.11044	6.29632	8.09096	8.47985	7.37653	5.83764	6.87592	5.92566	6.01848	6.70596	6.25315	0.746244	8.47985	0.863854
4976	1559725_at	---	---	---	0.0195155	1	0.16708	0.00686818	1	0.140907	2.62678	Rab25 CDM up vs pc3 CDM	0.943034	1	0.995997	-1.01991	Rab25 plastic down vs pc3 plastic	1559725_at	2.84593	3.08358	3.26013	5.04147	4.89302	3.43504	2.97258	3.27238	3.28014	2.98136	3.12622	3.33218	0.525083	5.04147	0.724626
39046	229784_at	MGC16121	hypothetical protein MGC16121	NR_024607	0.0289168	1	0.1979	0.00687676	1	0.140977	-1.72202	Rab25 CDM down vs pc3 CDM	0.40683	1	0.893982	-1.14087	Rab25 plastic down vs pc3 plastic	229784_at	4.65452	5.35401	5.32722	4.24755	4.359	4.3769	4.88755	4.45364	4.53229	4.70897	4.19227	4.40185	0.15011	5.35401	0.38744
22797	213488_at	SNED1	sushi, nidogen and EGF-like domains 1	NM_001080437	0.0170718	1	0.157936	0.00690218	1	0.14119	2.46654	Rab25 CDM up vs pc3 CDM	0.778118	1	0.97754	1.07566	Rab25 plastic up vs pc3 plastic	213488_at	3.18729	2.85025	2.65432	3.3486	4.71465	4.53607	3.29607	2.6811	2.68475	3.14493	3.03956	2.79308	0.47604	4.71465	0.689957
29638	220346_at	MTHFD2L	methylenetetrahydrofolate dehydrogenase (NADP+ dependent) 2-like	NM_001144978	0.00483389	1	0.0918641	0.00691251	1	0.14119	-1.82462	Rab25 CDM down vs pc3 CDM	0.0143787	1	0.350649	-1.6804	Rab25 plastic down vs pc3 plastic	220346_at	8.51801	8.38559	9.10109	7.92344	7.50426	7.9742	8.17888	7.95989	8.39598	7.45623	7.71208	7.12002	0.292787	9.10109	0.541098
1823	1554769_at	ZNF785	zinc finger protein 785	NM_152458	0.0169558	1	0.157406	0.00691951	1	0.14119	-1.75726	Rab25 CDM down vs pc3 CDM	0.0991366	1	0.645681	1.33855	Rab25 plastic up vs pc3 plastic	1554769_at	3.21867	3.33986	4.04647	2.76932	2.62354	2.77215	2.93343	2.63049	2.45658	3.10292	3.28931	2.89027	0.186131	4.04647	0.431428
32750	223465_at	COL4A3BP	collagen, type IV, alpha 3 (Goodpasture antigen) binding protein	NM_001130105 /// NM_005713 /// NM_031361	0.0420568	1	0.233851	0.00692071	1	0.14119	1.74011	Rab25 CDM up vs pc3 CDM	0.923747	1	0.993165	1.01529	Rab25 plastic up vs pc3 plastic	223465_at	7.63688	7.21775	7.24377	8.30769	8.26025	7.92799	7.71402	8.19973	7.52176	7.51842	7.98211	8.00065	0.141626	8.30769	0.376332
11367	201911_s_at	FARP1	FERM, RhoGEF (ARHGEF) and pleckstrin domain protein 1 (chondrocyte-derived)	NM_001001715 /// NM_005766	0.0128448	1	0.137812	0.00692414	1	0.141207	1.51831	Rab25 CDM up vs pc3 CDM	0.0797336	1	0.607587	1.26157	Rab25 plastic up vs pc3 plastic	201911_s_at	9.61034	9.29236	9.25391	9.95357	10.3125	9.69793	9.62401	9.93615	9.68958	10.0207	10.1783	10.0564	0.109795	10.3125	0.331354
13337	203882_at	IRF9	interferon regulatory factor 9	NM_006084	0.0225624	1	0.177976	0.00692778	1	0.141221	2.33855	Rab25 CDM up vs pc3 CDM	0.857688	1	0.986499	1.0446	Rab25 plastic up vs pc3 plastic	203882_at	6.76994	6.75777	6.65837	8.05937	8.53133	7.27222	6.54548	7.43383	6.53136	7.04495	6.87076	6.78382	0.392491	8.53133	0.626491
12294	202838_at	FUCA1	fucosidase, alpha-L- 1, tissue	NM_000147	0.00685708	1	0.105808	0.00692995	1	0.141221	1.53377	Rab25 CDM up vs pc3 CDM	0.163812	1	0.73471	-1.19947	Rab25 plastic down vs pc3 plastic	202838_at	4.64236	4.62263	4.5004	5.29204	5.53578	4.78882	4.6044	4.73366	4.56596	4.26216	4.3381	4.51656	0.135513	5.53578	0.368121
15692	206238_s_at	YAF2	YY1 associated factor 2	NM_005748	0.0102719	1	0.12453	0.00694984	1	0.14131	-1.54194	Rab25 CDM down vs pc3 CDM	0.236614	1	0.798234	-1.16621	Rab25 plastic down vs pc3 plastic	206238_s_at	7.9134	8.23845	8.59944	7.60504	7.59998	7.67203	7.88053	7.66543	7.56453	7.66231	7.49364	7.28905	0.125281	8.59944	0.35395
15699	206245_s_at	IVNS1ABP	influenza virus NS1A binding protein	NM_006469	0.0252847	1	0.186049	0.00696938	1	0.141406	1.84323	Rab25 CDM up vs pc3 CDM	0.114908	1	0.670172	1.35032	Rab25 plastic up vs pc3 plastic	206245_s_at	10.2901	10.3835	10.0003	10.8082	11.6686	10.8438	10.5531	10.6986	10.2412	11.1086	10.7721	10.9121	0.197851	11.6686	0.444805
12563	203106_s_at	VPS41	vacuolar protein sorting 41 homolog (S. cerevisiae)	NM_014396 /// NM_080631	0.0387521	1	0.225173	0.00700112	1	0.141679	1.52161	Rab25 CDM up vs pc3 CDM	0.443075	1	0.907607	-1.0987	Rab25 plastic down vs pc3 plastic	203106_s_at	3.01211	2.66651	2.88096	3.53471	3.17397	3.66769	3.16174	3.43079	3.04172	2.89045	3.2623	3.0741	0.083471	3.66769	0.288913
40321	231059_x_at	SCAND1	SCAN domain containing 1	NM_016558 /// NM_033630	0.00611825	1	0.101344	0.00702963	1	0.141845	1.64523	Rab25 CDM up vs pc3 CDM	0.0119755	1	0.330854	1.56504	Rab25 plastic up vs pc3 plastic	231059_x_at	8.50334	8.67504	8.48538	9.23786	9.20979	9.37097	8.40872	7.83386	8.73183	8.97335	8.85055	9.08911	0.19011	9.37097	0.436016
35510	226246_at	KCTD1	potassium channel tetramerisation domain containing 1	NM_001136205 /// NM_001142730 /// NM_198991	0.0388699	1	0.225487	0.00703446	1	0.141845	1.69025	Rab25 CDM up vs pc3 CDM	0.66977	1	0.960535	1.06676	Rab25 plastic up vs pc3 plastic	226246_at	7.67746	7.45326	7.40411	8.6447	8.22628	7.93557	7.61993	8.07967	8.13833	7.82356	8.09756	8.19651	0.13064	8.6447	0.361442
28365	219073_s_at	OSBPL10	oxysterol binding protein-like 10	NM_017784	0.0178773	1	0.160685	0.00707694	1	0.142097	1.50716	Rab25 CDM up vs pc3 CDM	0.183402	1	0.757068	1.18102	Rab25 plastic up vs pc3 plastic	219073_s_at	10.7967	10.4074	10.4823	11.041	11.1994	11.2215	11.0504	10.6494	11.164	10.9773	11.3494	11.2572	0.0980477	11.3494	0.313126
4849	1559529_at	PTK2	PTK2 protein tyrosine kinase 2	NM_005607 /// NM_153831	0.008249	1	0.114383	0.00709132	1	0.142282	-1.84286	Rab25 CDM down vs pc3 CDM	0.070047	1	0.585827	-1.42749	Rab25 plastic down vs pc3 plastic	1559529_at	5.80842	6.49363	6.3882	5.41903	5.14869	5.47668	5.63473	5.22074	5.89405	5.36891	4.80615	5.03403	0.266268	6.49363	0.516011
30426	221135_s_at	ASTE1	asteroid homolog 1 (Drosophila)	NM_014065	0.0158709	1	0.152129	0.00710964	1	0.142432	-1.60805	Rab25 CDM down vs pc3 CDM	0.0364937	1	0.477229	-1.39383	Rab25 plastic down vs pc3 plastic	221135_s_at	6.55786	6.4688	6.7468	6.04029	5.69734	5.9799	6.76494	6.21403	6.63676	5.732	6.18188	6.26468	0.135842	6.76494	0.368568
14360	204905_s_at	EEF1E1	eukaryotic translation elongation factor 1 epsilon 1	NM_001135650 /// NM_004280	0.0404242	1	0.229487	0.00711969	1	0.142432	-1.53152	Rab25 CDM down vs pc3 CDM	0.633936	1	0.954781	-1.06059	Rab25 plastic down vs pc3 plastic	204905_s_at	12.2323	12.5794	12.8486	11.9833	11.7263	12.1058	12.4367	12.038	12.2049	12.2078	12.1157	12.1015	0.0856681	12.8486	0.292691
48568	239311_at	---	---	---	0.0404466	1	0.229517	0.00712748	1	0.142432	-1.76871	Rab25 CDM down vs pc3 CDM	0.517815	1	0.928832	1.11358	Rab25 plastic up vs pc3 plastic	239311_at	5.53218	5.36525	5.76962	4.49257	4.88128	4.82511	5.10496	4.82692	5.377	5.52008	5.4486	4.80581	0.153361	5.76962	0.391613
14235	204780_s_at	FAS	Fas (TNF receptor superfamily, member 6)	NM_000043 /// NM_152871 /// NM_152872 /// NM_152873 /// NM_152874 /// NM_152875	0.00510079	1	0.0940076	0.00717309	1	0.142926	1.50978	Rab25 CDM up vs pc3 CDM	0.0549876	1	0.548662	1.29465	Rab25 plastic up vs pc3 plastic	204780_s_at	11.6636	11.5327	11.6263	12.1477	12.5424	11.9155	11.2613	11.5712	11.1694	11.7773	11.7814	11.5609	0.137448	12.5424	0.370739
358	1552749_a_at	KLC3	kinesin light chain 3	NM_177417	0.0301992	1	0.201359	0.00722605	1	0.143445	-1.6858	Rab25 CDM down vs pc3 CDM	0.747506	1	0.972908	1.04987	Rab25 plastic up vs pc3 plastic	1552749_a_at	3.29526	3.68783	4.14523	2.96499	2.9499	2.95313	3.26082	2.9126	3.06054	3.37056	3.1698	2.90422	0.139652	4.14523	0.373701
16585	207131_x_at	GGT1	gamma-glutamyltransferase 1	NM_001032364 /// NM_001032365 /// NM_005265 /// NM_013430	0.0108904	1	0.128161	0.00723861	1	0.143445	-1.5951	Rab25 CDM down vs pc3 CDM	0.200178	1	0.773372	1.20003	Rab25 plastic up vs pc3 plastic	207131_x_at	4.18119	4.5769	4.76635	4.13601	3.68614	3.68136	3.50581	3.70776	3.8207	4.1389	3.87241	3.81218	0.145728	4.76635	0.381744
53919	244661_at	---	---	---	0.00169217	1	0.0589295	0.00723862	1	0.143445	1.7761	Rab25 CDM up vs pc3 CDM	0.00173967	1	0.150325	2.09631	Rab25 plastic up vs pc3 plastic	244661_at	6.42563	5.61581	6.02133	6.91203	6.81564	6.82123	6.20611	6.37519	6.3793	7.03505	7.79317	7.33594	0.355604	7.79317	0.596326
47125	237868_x_at	---	---	---	0.0375227	1	0.22191	0.00726366	1	0.143787	-1.51257	Rab25 CDM down vs pc3 CDM	0.415913	1	0.898143	1.10447	Rab25 plastic up vs pc3 plastic	237868_x_at	6.33275	6.77619	6.59573	5.77145	5.99214	6.15006	6.35768	6.03331	6.01153	6.48926	6.06955	6.27376	0.0829765	6.77619	0.288056
39220	229958_at	CLN8	ceroid-lipofuscinosis, neuronal 8 (epilepsy, progressive with mental retardation	NM_018941	0.035742	1	0.21694	0.00731721	1	0.144302	1.80897	Rab25 CDM up vs pc3 CDM	0.280777	1	0.829495	1.21188	Rab25 plastic up vs pc3 plastic	229958_at	4.93679	4.60246	5.18498	5.79848	5.48308	6.00817	5.35905	5.45389	4.82246	5.27784	5.79466	5.39463	0.17294	6.00817	0.41586
21301	211986_at	AHNAK	AHNAK nucleoprotein	NM_001620 /// NM_024060	0.0047463	1	0.0910859	0.00734279	1	0.144422	1.68874	Rab25 CDM up vs pc3 CDM	0.0101335	1	0.310914	1.63527	Rab25 plastic up vs pc3 plastic	211986_at	10.1272	9.86592	9.41574	10.3892	10.8256	10.4619	9.91082	10.1476	10.4627	10.9916	10.8203	10.8378	0.228557	10.9916	0.478077
37507	228245_s_at	OVOS /// OVOS2	ovostatin /// ovostatin 2	XM_001715897 /// XM_001716690 /// XM_001722912 /// XM_002343151	0.0305999	1	0.202603	0.00736953	1	0.144422	-2.45025	Rab25 CDM down vs pc3 CDM	0.181697	1	0.754196	-1.44472	Rab25 plastic down vs pc3 plastic	228245_s_at	7.32856	8.57297	8.29808	6.88306	7.02236	6.4154	7.77082	7.39955	7.57616	7.49127	6.54495	7.11793	0.412942	8.57297	0.642606
48258	239001_at	MGST1	Microsomal glutathione S-transferase 1	NM_020300 /// NM_145764 /// NM_145791 /// NM_145792	0.036377	1	0.218478	0.00738391	1	0.144469	-2.75724	Rab25 CDM down vs pc3 CDM	0.447974	1	0.908695	-1.2551	Rab25 plastic down vs pc3 plastic	239001_at	7.58577	8.77203	8.5614	6.85861	6.25596	7.41495	7.72527	7.27659	7.51102	7.6607	6.71087	7.15791	0.505728	8.77203	0.711146
14419	204964_s_at	SSPN	sarcospan (Kras oncogene-associated gene)	NM_001135823 /// NM_005086	0.0178601	1	0.160685	0.00739476	1	0.144602	1.61738	Rab25 CDM up vs pc3 CDM	0.883599	1	0.989114	1.02062	Rab25 plastic up vs pc3 plastic	204964_s_at	2.58856	2.55096	2.66125	3.39401	3.70499	2.78274	2.54876	2.6478	2.60753	2.59501	2.68011	2.61731	0.137015	3.70499	0.370155
35612	226348_at	---	---	---	0.0275967	1	0.19374	0.00741533	1	0.144759	1.73071	Rab25 CDM up vs pc3 CDM	0.148375	1	0.717552	1.2796	Rab25 plastic up vs pc3 plastic	226348_at	7.94077	7.69894	7.81152	8.69481	8.85766	8.27284	7.79099	8.41279	7.60053	8.22418	8.4086	8.23861	0.159332	8.85766	0.399164
28733	219441_s_at	LRRK1	leucine-rich repeat kinase 1	NM_024652	0.0156321	1	0.150924	0.00741697	1	0.144759	-1.51911	Rab25 CDM down vs pc3 CDM	0.0506389	1	0.534495	-1.30996	Rab25 plastic down vs pc3 plastic	219441_s_at	6.00688	5.62608	5.71257	5.32196	5.10744	5.10646	5.70754	5.63593	6.11671	5.17468	5.5863	5.53062	0.107398	6.11671	0.327716
12968	203513_at	SPG11	spastic paraplegia 11 (autosomal recessive)	NM_001160227 /// NM_025137	0.0428215	1	0.235873	0.00744516	1	0.145018	1.72384	Rab25 CDM up vs pc3 CDM	0.678952	1	0.961448	1.06797	Rab25 plastic up vs pc3 plastic	203513_at	8.29292	7.59893	7.94278	8.55799	8.91195	8.72157	8.22559	8.56948	8.294	8.4198	8.80384	8.15005	0.140087	8.91195	0.374282
13895	204440_at	CD83	CD83 molecule	NM_001040280 /// NM_004233	0.00467317	1	0.0907776	0.00746805	1	0.14522	-1.72461	Rab25 CDM down vs pc3 CDM	0.00363439	1	0.207629	-1.86377	Rab25 plastic down vs pc3 plastic	204440_at	8.09065	8.00358	8.16305	7.46655	6.96465	7.46727	8.22484	7.80617	8.66052	7.166	7.41446	7.41639	0.249873	8.66052	0.499873
2613	1555831_s_at	LRRC41	leucine rich repeat containing 41	NM_006369	0.0358299	1	0.217135	0.00747517	1	0.145291	1.90178	Rab25 CDM up vs pc3 CDM	0.398947	1	0.892125	1.1749	Rab25 plastic up vs pc3 plastic	1555831_s_at	8.34425	7.7938	7.58631	8.70533	9.21883	8.58226	8.13155	8.81412	8.26442	8.60174	8.75022	8.55575	0.204916	9.21883	0.452677
38121	228859_at	C4orf21	chromosome 4 open reading frame 21	NM_001099776 /// NM_018392	0.00259898	1	0.0708257	0.00749783	1	0.145567	-1.70784	Rab25 CDM down vs pc3 CDM	0.09115	1	0.629227	-1.33556	Rab25 plastic down vs pc3 plastic	228859_at	7.25459	6.97089	7.0517	6.13414	6.75422	6.07229	7.67279	7.86906	7.22481	7.11141	7.29294	7.10996	0.280495	7.86906	0.529618
14102	204647_at	HOMER3	homer homolog 3 (Drosophila)	NM_001145721 /// NM_001145722 /// NM_001145724 /// NM_004838 /// NR_027297	0.0336057	1	0.211282	0.0075	1	0.145567	1.87211	Rab25 CDM up vs pc3 CDM	0.867712	1	0.987723	-1.03084	Rab25 plastic down vs pc3 plastic	204647_at	9.08168	8.63886	8.75012	9.62631	10.0651	9.49324	8.83408	9.56631	8.76836	9.07839	9.19712	8.76178	0.198586	10.0651	0.44563
25625	216325_x_at	RTEL1	regulator of telomere elongation helicase 1	NM_016434 /// NM_032957	0.00534628	1	0.0962019	0.00752397	1	0.145825	1.58508	Rab25 CDM up vs pc3 CDM	0.0589036	1	0.559122	1.33069	Rab25 plastic up vs pc3 plastic	216325_x_at	7.52014	7.29986	7.50648	8.10567	8.08709	8.12738	7.13299	7.55931	6.7118	7.47164	7.68918	7.4798	0.172933	8.12738	0.415852
21603	212289_at	ANKRD12	ankyrin repeat domain 12	NM_001083625 /// NM_015208	0.0408349	1	0.230713	0.00757581	1	0.146518	1.51191	Rab25 CDM up vs pc3 CDM	0.546147	1	0.934517	1.07627	Rab25 plastic up vs pc3 plastic	212289_at	8.11773	7.73262	7.9741	8.34115	8.45284	8.81958	8.3618	8.03781	8.37301	8.27978	8.57245	8.23853	0.0822954	8.81958	0.286872
4568	1559039_at	DHX36	DEAH (Asp-Glu-Ala-His) box polypeptide 36	NM_001114397 /// NM_020865	0.0163837	1	0.155029	0.0076087	1	0.146895	-1.7788	Rab25 CDM down vs pc3 CDM	0.253838	1	0.812089	-1.22136	Rab25 plastic down vs pc3 plastic	1559039_at	3.93495	4.72783	4.51527	3.59918	3.44528	3.64088	3.90526	3.47301	3.87035	3.72568	3.1259	3.53157	0.20329	4.72783	0.450877
35255	225991_at	TMEM41A	transmembrane protein 41A	NM_080652	0.0051181	1	0.0940477	0.00761723	1	0.147008	-1.55162	Rab25 CDM down vs pc3 CDM	0.00832416	1	0.289703	-1.54	Rab25 plastic down vs pc3 plastic	225991_at	8.80695	9.00598	8.72816	8.51989	7.92436	8.19551	8.83473	9.14191	9.30087	8.46079	8.31063	8.63731	0.159818	9.30087	0.399772
35448	226184_at	FMNL2	formin-like 2	NM_052905	0.00953401	1	0.121061	0.00764704	1	0.147327	1.75475	Rab25 CDM up vs pc3 CDM	0.359195	1	0.875915	1.16721	Rab25 plastic up vs pc3 plastic	226184_at	11.7748	11.5403	11.5541	12.2532	12.7094	12.3404	11.5951	11.7645	10.8772	11.4819	11.7181	11.706	0.223431	12.7094	0.472685
30385	221094_s_at	ELP3	elongation protein 3 homolog (S. cerevisiae)	NM_018091	0.00965962	1	0.121507	0.00766646	1	0.147327	1.56819	Rab25 CDM up vs pc3 CDM	0.0145072	1	0.350966	1.48495	Rab25 plastic up vs pc3 plastic	221094_s_at	8.53157	8.26045	7.9831	8.68247	9.15817	8.88178	8.3961	8.69495	8.17012	8.9669	8.98872	9.01678	0.142691	9.15817	0.377745
28474	219182_at	FLJ22167	hypothetical protein FLJ22167	NM_001077416 /// NM_001077418 /// NM_001077419	0.00822247	1	0.114218	0.00766803	1	0.147327	1.50595	Rab25 CDM up vs pc3 CDM	0.124879	1	0.68648	-1.21954	Rab25 plastic down vs pc3 plastic	219182_at	6.75844	6.29458	6.40713	7.12119	7.11186	6.99912	6.97493	7.40556	7.45418	6.97965	7.18402	6.81198	0.123188	7.45418	0.350981
38053	228791_at	LOC100129502	hypothetical protein LOC100129502	XM_001720085 /// XM_001721688 /// XM_001721701	0.0085493	1	0.115943	0.00767367	1	0.147327	1.50718	Rab25 CDM up vs pc3 CDM	0.245063	1	0.804753	1.15671	Rab25 plastic up vs pc3 plastic	228791_at	6.68049	6.3679	6.64578	7.32759	6.82464	7.3175	6.99665	7.29974	7.09208	7.18558	7.53635	7.29663	0.122478	7.53635	0.349968
32382	223095_at	MARVELD1	MARVEL domain containing 1	NR_026753	0.0424606	1	0.234949	0.0076854	1	0.147438	1.59367	Rab25 CDM up vs pc3 CDM	0.620765	1	0.95125	1.07021	Rab25 plastic up vs pc3 plastic	223095_at	9.78912	9.48866	9.24582	10.0075	10.558	9.97515	9.82564	10.0737	9.72058	9.9103	9.9904	10.0129	0.104102	10.558	0.322649
22582	213273_at	ODZ4	odz, odd Oz/ten-m homolog 4 (Drosophila)	NM_001098816	0.03049	1	0.202237	0.00770957	1	0.147746	1.85066	Rab25 CDM up vs pc3 CDM	0.244183	1	0.804302	1.24493	Rab25 plastic up vs pc3 plastic	213273_at	6.89239	6.24046	6.14314	7.28597	7.23434	7.41979	6.79492	6.60464	7.2576	6.85293	7.38665	7.36577	0.198418	7.41979	0.445441
11274	201818_at	LPCAT1	lysophosphatidylcholine acyltransferase 1	NM_024830	0.0102795	1	0.12453	0.00771788	1	0.147854	1.50636	Rab25 CDM up vs pc3 CDM	0.299522	1	0.842664	1.13735	Rab25 plastic up vs pc3 plastic	201818_at	9.33029	9.21953	8.82236	9.76134	9.85652	9.52752	9.42151	9.70895	9.90634	9.86959	9.76915	9.9551	0.116732	9.9551	0.34166
2805	1556123_a_at	---	---	---	0.0400451	1	0.228426	0.0077436	1	0.148139	2.003	Rab25 CDM up vs pc3 CDM	0.516812	1	0.928454	1.14281	Rab25 plastic up vs pc3 plastic	1556123_a_at	5.61416	4.9294	5.07761	5.63995	6.6137	6.37401	5.63724	5.3839	5.38479	5.65479	5.93888	5.39	0.235581	6.6137	0.485367
13244	203789_s_at	SEMA3C	sema domain, immunoglobulin domain (Ig), short basic domain, secreted, (semaphor	NM_006379	0.0216562	1	0.174906	0.0077556	1	0.148191	2.7451	Rab25 CDM up vs pc3 CDM	0.14887	1	0.718464	1.57964	Rab25 plastic up vs pc3 plastic	203789_s_at	9.77528	8.5882	8.90564	10.2622	11.0576	10.3199	9.8077	10.4744	9.4758	10.2893	11.0804	10.367	0.585437	11.0804	0.765139
45668	236411_at	---	---	---	0.0255032	1	0.186681	0.00776892	1	0.14826	-1.67135	Rab25 CDM down vs pc3 CDM	0.151463	1	0.721615	-1.25979	Rab25 plastic down vs pc3 plastic	236411_at	5.28111	5.52911	5.58943	4.44938	5.00223	4.725	5.13487	5.09421	5.07686	5.19751	4.70624	4.40265	0.145215	5.58943	0.38107
37101	227839_at	MBD5	methyl-CpG binding domain protein 5	NM_018328	0.00424898	1	0.0869689	0.00779242	1	0.148501	1.98268	Rab25 CDM up vs pc3 CDM	0.349326	1	0.872456	-1.21291	Rab25 plastic down vs pc3 plastic	227839_at	4.95915	4.45224	4.25745	5.43427	6.03134	5.16558	4.45459	4.17062	4.49599	3.72099	4.1993	4.36548	0.410537	6.03134	0.640732
28316	219024_at	PLEKHA1	pleckstrin homology domain containing, family A (phosphoinositide binding specif	NM_001001974 /// NM_021622	0.0402469	1	0.228933	0.00780141	1	0.148569	1.90143	Rab25 CDM up vs pc3 CDM	0.358742	1	0.875842	1.19429	Rab25 plastic up vs pc3 plastic	219024_at	7.00997	6.26937	6.06491	7.30105	7.47607	7.34839	6.67242	7.12042	6.65101	6.7252	7.24949	7.23763	0.201921	7.47607	0.449356
23554	214247_s_at	DKK3	dickkopf homolog 3 (Xenopus laevis)	NM_001018057 /// NM_013253 /// NM_015881	0.0256561	1	0.186883	0.0078149	1	0.148774	1.92252	Rab25 CDM up vs pc3 CDM	0.117961	1	0.6745	1.38402	Rab25 plastic up vs pc3 plastic	214247_s_at	11.0401	10.3153	10.6151	11.6023	11.8342	11.363	11.0205	11.3928	10.7107	11.1453	11.8517	11.5336	0.23534	11.8517	0.485119
38061	228799_at	---	---	---	0.0112462	1	0.129959	0.00782323	1	0.148778	-1.96965	Rab25 CDM down vs pc3 CDM	0.0152911	1	0.356581	-1.8064	Rab25 plastic down vs pc3 plastic	228799_at	6.78453	7.16633	7.29432	6.22923	5.73805	6.34409	7.38394	6.47921	7.14298	5.93878	6.06432	6.44368	0.313849	7.38394	0.560222
35945	226682_at	RORA	RAR-related orphan receptor A	NM_002943 /// NM_134260 /// NM_134261 /// NM_134262	0.027866	1	0.194513	0.0078488	1	0.149162	2.54471	Rab25 CDM up vs pc3 CDM	0.38198	1	0.885126	1.27824	Rab25 plastic up vs pc3 plastic	226682_at	2.81507	2.48958	3.0112	4.19515	4.91577	3.24744	2.78122	3.08424	2.70249	3.16609	3.49251	2.97183	0.471037	4.91577	0.686321
17390	207949_s_at	ICA1	islet cell autoantigen 1, 69kDa	NM_001136020 /// NM_004968 /// NM_022307	0.010397	1	0.125349	0.00788153	1	0.149395	1.59139	Rab25 CDM up vs pc3 CDM	0.0702201	1	0.586343	1.31766	Rab25 plastic up vs pc3 plastic	207949_s_at	6.63577	6.32385	6.52002	7.44578	6.84507	7.19965	6.03982	6.29298	6.58702	6.54654	6.87395	6.69327	0.150902	7.44578	0.388461
12516	203059_s_at	PAPSS2	3'-phosphoadenosine 5'-phosphosulfate synthase 2	NM_001015880 /// NM_004670	0.00251522	1	0.0702706	0.007883	1	0.149395	1.53616	Rab25 CDM up vs pc3 CDM	0.00168639	1	0.148237	1.75992	Rab25 plastic up vs pc3 plastic	203059_s_at	7.99773	7.90514	7.96696	8.4699	8.52824	8.72968	8.37842	7.98071	7.7521	8.57617	8.90405	9.07754	0.185523	9.07754	0.430724
37467	228205_at	TKT	transketolase	NM_001064 /// NM_001135055 /// NM_001135056	0.00388038	1	0.0839461	0.00789516	1	0.149469	-1.96317	Rab25 CDM down vs pc3 CDM	0.00347902	1	0.203765	-2.19243	Rab25 plastic down vs pc3 plastic	228205_at	5.74356	5.65646	5.1539	4.41668	4.87875	4.33893	5.24628	4.84645	5.83684	4.14342	4.03884	4.34972	0.41023	5.83684	0.640492
38141	228879_at	SNORD104	small nucleolar RNA, C/D box 104	NR_004380	0.00670711	1	0.104924	0.00796366	1	0.150142	-2.05311	Rab25 CDM down vs pc3 CDM	0.278084	1	0.827231	-1.26935	Rab25 plastic down vs pc3 plastic	228879_at	8.02706	8.67278	8.31212	6.84618	7.62742	7.42492	7.69026	6.98391	7.08485	7.23525	6.57346	6.91805	0.406714	8.67278	0.637741
52888	243631_at	MPHOSPH8	M-phase phosphoprotein 8	NM_017520	0.0153737	1	0.149794	0.00796491	1	0.150142	1.5368	Rab25 CDM up vs pc3 CDM	0.0501574	1	0.532703	1.32589	Rab25 plastic up vs pc3 plastic	243631_at	5.77963	5.78437	5.72426	6.49503	6.22345	6.42957	5.95263	5.68944	6.48216	6.40793	6.42675	6.51043	0.11711	6.51043	0.342214
39150	229888_at	C12orf60	chromosome 12 open reading frame 60	NM_175874	0.00457333	1	0.0897835	0.00796639	1	0.150142	-2.58349	Rab25 CDM down vs pc3 CDM	0.00621355	1	0.256979	-2.7058	Rab25 plastic down vs pc3 plastic	229888_at	7.22982	8.00467	8.62162	6.35737	6.67246	6.71831	7.88282	7.14555	7.31925	6.52709	5.96052	5.55184	0.781385	8.62162	0.88396
28875	219583_s_at	SPATA7	spermatogenesis associated 7	NM_001040428 /// NM_018418	0.0151812	1	0.148994	0.00801452	1	0.150634	1.51171	Rab25 CDM up vs pc3 CDM	0.593744	1	0.945674	1.06768	Rab25 plastic up vs pc3 plastic	219583_s_at	6.71095	6.26122	6.8003	7.27093	7.13114	7.15893	6.53502	6.53663	6.49749	6.40149	6.94712	6.50395	0.108926	7.27093	0.330039
16378	206924_at	IL11	interleukin 11	NM_000641	0.0290537	1	0.198217	0.00804211	1	0.150893	1.88992	Rab25 CDM up vs pc3 CDM	0.539269	1	0.933056	1.12359	Rab25 plastic up vs pc3 plastic	206924_at	5.38159	5.18754	5.37842	6.69263	5.64784	6.36205	5.20446	5.44592	5.52102	5.22038	5.68689	5.76846	0.218444	6.69263	0.46738
19133	209717_at	EVI5	ecotropic viral integration site 5	NM_005665	0.0307181	1	0.202856	0.00806428	1	0.151164	1.67442	Rab25 CDM up vs pc3 CDM	0.171875	1	0.744756	1.24721	Rab25 plastic up vs pc3 plastic	209717_at	7.28524	6.99034	7.19344	7.97868	7.67645	8.04488	7.47996	7.05319	7.87962	7.57301	7.95563	7.84025	0.141323	8.04488	0.375929
30818	221527_s_at	PARD3	par-3 partitioning defective 3 homolog (C. elegans)	NM_019619	0.0181848	1	0.161964	0.00810165	1	0.151407	1.65476	Rab25 CDM up vs pc3 CDM	0.0680541	1	0.579573	1.35466	Rab25 plastic up vs pc3 plastic	221527_s_at	5.09306	4.53013	4.40403	5.31234	5.24103	5.65372	4.9122	4.89134	5.22584	5.21802	5.59334	5.53182	0.155035	5.65372	0.393745
758	1553300_a_at	DGKH	diacylglycerol kinase, eta	NM_152910 /// NM_178009	0.0298501	1	0.200473	0.00811857	1	0.151496	1.88729	Rab25 CDM up vs pc3 CDM	0.301084	1	0.843727	1.22238	Rab25 plastic up vs pc3 plastic	1553300_a_at	4.47845	4.05292	3.5577	4.69096	5.21097	4.93609	4.66728	4.33466	4.75129	4.59753	4.85087	5.17392	0.216749	5.21097	0.465564
13657	204202_at	IQCE	IQ motif containing E	NM_001100390 /// NM_152558	0.0482881	1	0.249353	0.00812483	1	0.151496	1.58037	Rab25 CDM up vs pc3 CDM	0.704833	1	0.965882	1.05274	Rab25 plastic up vs pc3 plastic	204202_at	3.99229	3.60241	3.48431	4.14832	4.13409	4.77738	3.96735	3.98028	4.04855	4.00991	4.16347	4.04526	0.0991484	4.77738	0.314878
20407	211033_s_at	PEX7	peroxisomal biogenesis factor 7	NM_000288	0.0152598	1	0.149334	0.00814029	1	0.151591	1.5028	Rab25 CDM up vs pc3 CDM	0.0341126	1	0.465589	-1.34628	Rab25 plastic down vs pc3 plastic	211033_s_at	6.78555	6.31719	6.41746	7.19523	7.0417	7.04624	6.9104	7.41893	7.04614	6.53128	6.88572	6.67154	0.106337	7.41893	0.326093
34229	224963_at	SLC26A2	solute carrier family 26 (sulfate transporter), member 2	NM_000112	0.00711692	1	0.107521	0.00814519	1	0.15163	2.14023	Rab25 CDM up vs pc3 CDM	0.007426	1	0.276169	2.16989	Rab25 plastic up vs pc3 plastic	224963_at	9.06033	8.84431	8.46432	9.71155	9.94	10.0107	8.7922	9.07117	7.9072	9.41099	9.65315	10.0593	0.452115	10.0593	0.672395
36635	227372_s_at	BAIAP2L1	BAI1-associated protein 2-like 1	NM_018842	0.00468022	1	0.0907776	0.0081509	1	0.151632	-1.66953	Rab25 CDM down vs pc3 CDM	0.0110244	1	0.321049	-1.62028	Rab25 plastic down vs pc3 plastic	227372_s_at	9.12785	9.00288	9.08025	8.51303	7.91407	8.56556	9.40485	9.12787	9.74815	8.51315	8.79816	8.88083	0.228539	9.74815	0.478057
32987	223703_at	C10orf11	chromosome 10 open reading frame 11	NM_032024	0.0257632	1	0.187177	0.00816189	1	0.151632	2.03823	Rab25 CDM up vs pc3 CDM	0.103855	1	0.654106	1.45362	Rab25 plastic up vs pc3 plastic	223703_at	7.00844	6.42294	6.71212	8.068	7.33549	7.82197	6.68175	7.19438	6.56239	6.86346	7.64405	7.54996	0.283763	8.068	0.532694
44558	235301_at	KIAA1324L	KIAA1324-like	NM_001142749 /// NM_152748	0.0446311	1	0.239965	0.00823061	1	0.15203	1.99051	Rab25 CDM up vs pc3 CDM	0.442719	1	0.90753	1.17281	Rab25 plastic up vs pc3 plastic	235301_at	6.39672	6.40814	5.59683	6.98575	7.55354	6.84182	6.20343	6.60723	6.7036	6.91451	6.46048	6.82917	0.230218	7.55354	0.47981
48262	239005_at	---	---	---	0.0201193	1	0.169235	0.00823841	1	0.152123	-1.84945	Rab25 CDM down vs pc3 CDM	0.906057	1	0.990406	1.02171	Rab25 plastic up vs pc3 plastic	239005_at	3.04685	3.45598	4.10283	2.89193	2.61389	2.43856	2.79465	2.47294	2.69607	2.79002	2.76478	2.50183	0.226538	4.10283	0.47596
19016	209598_at	PNMA2	paraneoplastic antigen MA2	NM_007257	0.00105486	1	0.0497192	0.00826148	1	0.152324	-2.21942	Rab25 CDM down vs pc3 CDM	0.000420425	1	0.0773084	-3.7416	Rab25 plastic down vs pc3 plastic	209598_at	4.17661	3.65301	2.85504	2.26378	2.51366	2.45667	3.76788	4.23529	4.61952	2.27613	2.21245	2.42314	0.813185	4.61952	0.901768
12401	202944_at	NAGA	N-acetylgalactosaminidase, alpha-	NM_000262	0.0359384	1	0.217532	0.00826325	1	0.152324	2.14548	Rab25 CDM up vs pc3 CDM	0.582552	1	0.943762	1.13368	Rab25 plastic up vs pc3 plastic	202944_at	6.18058	5.85706	5.33113	6.81725	7.43794	6.41748	6.11326	6.85304	6.62349	6.81026	6.64348	6.67909	0.300235	7.43794	0.547937
54526	57540_at	RBKS	ribokinase	NM_022128	0.00239736	1	0.0689871	0.00828937	1	0.152526	1.68427	Rab25 CDM up vs pc3 CDM	0.403566	1	0.893149	-1.14113	Rab25 plastic down vs pc3 plastic	57540_at	6.73695	6.64707	6.92464	7.84755	7.18875	7.52873	6.5963	6.29243	6.61269	5.92092	6.4325	6.57662	0.282466	7.84755	0.531476
37777	228515_at	LOC90784	hypothetical protein LOC90784	NR_026984	0.00467616	1	0.0907776	0.0083046	1	0.152526	-1.54818	Rab25 CDM down vs pc3 CDM	0.537428	1	0.932414	-1.08425	Rab25 plastic down vs pc3 plastic	228515_at	5.71074	5.82658	5.99867	5.5791	4.97302	5.09216	5.85969	6.0925	6.39229	6.02351	6.01688	5.95399	0.167451	6.39229	0.409208
45153	235896_s_at	SMCR7	Smith-Magenis syndrome chromosome region, candidate 7	NM_001144900 /// NM_139162 /// NM_148886	0.0103857	1	0.125294	0.00831524	1	0.152614	2.59336	Rab25 CDM up vs pc3 CDM	0.0295259	1	0.446673	2.06261	Rab25 plastic up vs pc3 plastic	235896_s_at	4.68938	3.79056	4.06565	5.92945	5.85996	4.88064	4.31143	4.98808	5.27974	5.57226	6.29552	5.84488	0.648428	6.29552	0.80525
26884	217591_at	SKIL	SKI-like oncogene	NM_001145097 /// NM_001145098 /// NM_005414	0.0173279	1	0.15896	0.00834041	1	0.152845	-1.53219	Rab25 CDM down vs pc3 CDM	0.48607	1	0.918678	-1.09372	Rab25 plastic down vs pc3 plastic	217591_at	9.61895	10.0952	9.84778	9.4141	9.04887	9.25218	9.11355	9.29397	9.50134	9.42243	8.93248	9.16623	0.113969	10.0952	0.337594
35485	226221_at	KIAA1432	KIAA1432	NM_001135920 /// NM_020829	0.00901992	1	0.118293	0.00835364	1	0.152845	1.54314	Rab25 CDM up vs pc3 CDM	0.516522	1	0.928251	-1.08835	Rab25 plastic down vs pc3 plastic	226221_at	7.7407	7.31811	7.03285	7.81904	8.12501	8.02522	8.1811	8.15158	8.15038	7.8127	8.08465	8.21927	0.13962	8.21927	0.373657
22092	212779_at	KIAA1109	KIAA1109	NM_015312	0.0398435	1	0.227966	0.008385	1	0.15297	1.50716	Rab25 CDM up vs pc3 CDM	0.893988	1	0.989563	1.01637	Rab25 plastic up vs pc3 plastic	212779_at	9.41931	9.02627	8.7159	9.45402	9.8329	9.65007	9.42292	9.51565	9.49665	9.38349	9.52939	9.59263	0.0848627	9.8329	0.291312
20374	210999_s_at	GRB10	growth factor receptor-bound protein 10	NM_001001549 /// NM_001001550 /// NM_001001555 /// NM_005311	0.00658313	1	0.103907	0.00840489	1	0.15323	-1.60575	Rab25 CDM down vs pc3 CDM	0.0055493	1	0.24429	-1.66968	Rab25 plastic down vs pc3 plastic	210999_s_at	8.16364	8.33668	7.98138	7.60908	7.23268	7.5902	8.10005	7.85647	8.48986	7.32312	7.23311	7.67143	0.1809	8.48986	0.425323
18607	209185_s_at	IRS2	insulin receptor substrate 2	NM_003749	0.00850327	1	0.115766	0.00845518	1	0.153483	1.57691	Rab25 CDM up vs pc3 CDM	0.0681513	1	0.580039	1.31876	Rab25 plastic up vs pc3 plastic	209185_s_at	9.94877	9.47482	9.37331	10.3089	10.015	10.4443	9.22127	9.35142	9.50231	9.49191	9.88166	9.89897	0.157004	10.4443	0.396238
22212	212899_at	CDC2L6	cell division cycle 2-like 6 (CDK8-like)	NM_015076	0.0236438	1	0.181082	0.00846021	1	0.153483	1.93142	Rab25 CDM up vs pc3 CDM	0.417913	1	0.89865	1.17595	Rab25 plastic up vs pc3 plastic	212899_at	7.87002	7.05751	7.14827	8.38182	8.54082	8.00214	7.09626	7.29618	7.61841	7.22649	7.87187	7.61398	0.251502	8.54082	0.5015
22638	213329_at	SRGAP2	SLIT-ROBO Rho GTPase activating protein 2	NM_001042758 /// NM_015326	0.0450394	1	0.240952	0.00846089	1	0.153483	1.71194	Rab25 CDM up vs pc3 CDM	0.632262	1	0.953995	1.08015	Rab25 plastic up vs pc3 plastic	213329_at	7.09283	6.80228	6.63368	7.82462	7.79753	7.23353	6.83705	6.95187	7.40508	6.94756	7.21655	7.3636	0.141603	7.82462	0.376302
17276	207829_s_at	BNIP1	BCL2/adenovirus E1B 19kDa interacting protein 1	NM_001205 /// NM_013978 /// NM_013979 /// NM_013980	0.0144959	1	0.146419	0.00853459	1	0.154308	-1.56421	Rab25 CDM down vs pc3 CDM	0.542561	1	0.934126	-1.08564	Rab25 plastic down vs pc3 plastic	207829_s_at	8.75497	9.00067	9.29338	8.44156	8.11197	8.55919	8.59725	8.06413	8.51038	8.25609	8.28772	8.27232	0.132427	9.29338	0.363905
17014	207565_s_at	MR1	major histocompatibility complex, class I-related	NM_001531	0.00380019	1	0.08351	0.00857961	1	0.154691	1.76536	Rab25 CDM up vs pc3 CDM	0.00327879	1	0.198065	1.97251	Rab25 plastic up vs pc3 plastic	207565_s_at	4.45215	4.20759	4.29784	4.7379	5.55294	5.12662	3.95617	4.15053	3.82947	5.24961	5.07036	4.5563	0.302452	5.55294	0.549956
28318	219026_s_at	RASAL2	RAS protein activator like 2	NM_004841 /// NM_170692	0.00357712	1	0.0817297	0.00865193	1	0.155423	1.72565	Rab25 CDM up vs pc3 CDM	0.00364003	1	0.207629	1.89883	Rab25 plastic up vs pc3 plastic	219026_s_at	5.89248	5.77296	5.19938	6.44321	6.47719	6.30583	5.85865	5.94497	5.78302	6.48556	6.63597	7.24045	0.284011	7.24045	0.532927
18621	209199_s_at	MEF2C	myocyte enhancer factor 2C	NM_001131005 /// NM_002397	0.00230007	1	0.0680546	0.00865306	1	0.155423	1.5032	Rab25 CDM up vs pc3 CDM	0.135287	1	0.700192	1.21659	Rab25 plastic up vs pc3 plastic	209199_s_at	5.90149	5.72917	5.69047	6.15825	6.50411	6.42289	5.6798	5.17998	5.21726	5.39679	5.6864	5.84239	0.177465	6.50411	0.421266
8177	1566147_a_at	LOC375010	ankyrin repeat domain 20 family, member A pseudogene	XR_041271 /// XR_079090	0.023749	1	0.181453	0.00866471	1	0.15553	1.87014	Rab25 CDM up vs pc3 CDM	0.0704362	1	0.586343	1.45978	Rab25 plastic up vs pc3 plastic	1566147_a_at	8.58468	8.38367	8.02205	9.03013	9.68293	8.98677	8.34445	9.03803	8.45051	9.37189	9.1032	8.99514	0.229346	9.68293	0.478901
50979	241722_x_at	---	---	---	0.0307524	1	0.202961	0.0086755	1	0.15555	-2.16113	Rab25 CDM down vs pc3 CDM	0.988148	1	0.998816	-1.00343	Rab25 plastic down vs pc3 plastic	241722_x_at	8.59247	9.37131	9.47557	7.74122	7.96313	8.39964	8.577	8.07808	7.93014	8.65563	7.96528	7.9495	0.32494	9.47557	0.570035
1587	1554455_at	LINS1	lines homolog 1 (Drosophila)	NM_001040614 /// NM_001040615 /// NM_001040616 /// NM_018148	0.0469495	1	0.246075	0.00867731	1	0.15555	-2.35281	Rab25 CDM down vs pc3 CDM	0.583744	1	0.944346	-1.15203	Rab25 plastic down vs pc3 plastic	1554455_at	8.5919	9.17235	9.64727	7.95907	7.33384	8.41545	8.76412	8.0317	8.65417	8.48735	8.24397	8.10612	0.358257	9.64727	0.598545
22983	213675_at	---	---	---	0.0423667	1	0.234667	0.00867741	1	0.15555	2.03511	Rab25 CDM up vs pc3 CDM	0.759025	1	0.975138	1.06754	Rab25 plastic up vs pc3 plastic	213675_at	7.51213	6.89461	7.08303	8.6002	7.98726	7.97764	7.37312	8.32159	7.84989	7.65686	8.21114	7.95947	0.253893	8.6002	0.503878
36140	226877_at	RPL32P3	ribosomal protein L32 pseudogene 3	NR_003111	0.0413859	1	0.232103	0.00873458	1	0.156287	-2.25687	Rab25 CDM down vs pc3 CDM	0.355906	1	0.874573	-1.26032	Rab25 plastic down vs pc3 plastic	226877_at	5.86639	6.84806	6.21856	4.78983	5.44557	5.17464	5.98498	5.57103	5.66174	5.95119	4.8684	5.39679	0.336123	6.84806	0.579761
40205	230943_at	SOX17	SRY (sex determining region Y)-box 17	NM_022454	0.0170242	1	0.157736	0.00873549	1	0.156287	1.51114	Rab25 CDM up vs pc3 CDM	0.470913	1	0.915415	1.09488	Rab25 plastic up vs pc3 plastic	230943_at	4.82581	4.30027	4.47562	4.92875	5.16123	5.29863	5.15363	5.18989	4.87945	5.03466	5.43872	5.14189	0.109158	5.43872	0.330391
36934	227672_at	C8orf73	chromosome 8 open reading frame 73	NM_001100878	0.0452636	1	0.24138	0.00874282	1	0.156316	-1.56708	Rab25 CDM down vs pc3 CDM	0.876273	1	0.988783	-1.02117	Rab25 plastic down vs pc3 plastic	227672_at	2.94429	3.53555	3.47947	2.82294	2.80005	2.39208	2.91204	2.82461	2.93106	3.06043	2.64323	2.87336	0.100011	3.53555	0.316244
36037	226774_at	FAM120B	Family with sequence similarity 120B	NM_032448	0.00427359	1	0.0870938	0.00875585	1	0.156346	1.58511	Rab25 CDM up vs pc3 CDM	0.447404	1	0.908433	-1.11273	Rab25 plastic down vs pc3 plastic	226774_at	6.78234	6.36297	6.14763	6.95449	7.2387	7.09349	7.18672	7.76107	7.29929	7.28027	7.32959	7.17489	0.194344	7.76107	0.440845
29211	219919_s_at	SSH3	slingshot homolog 3 (Drosophila)	NM_017857	0.0354563	1	0.216107	0.00876594	1	0.156346	1.78667	Rab25 CDM up vs pc3 CDM	0.18693	1	0.760245	1.27529	Rab25 plastic up vs pc3 plastic	219919_s_at	6.06461	5.63829	5.83318	6.34849	7.2513	6.44811	6.0971	6.06549	5.88812	6.40242	6.57481	6.12597	0.178238	7.2513	0.422182
26258	216960_s_at	ZNF133	zinc finger protein 133	NM_001083330 /// NM_003434	0.040594	1	0.229926	0.00882045	1	0.156817	1.73286	Rab25 CDM up vs pc3 CDM	0.271848	1	0.823492	1.20755	Rab25 plastic up vs pc3 plastic	216960_s_at	3.4839	3.81521	3.93208	4.78294	4.00932	4.8184	3.96975	4.30818	3.90224	4.43622	4.26066	4.29953	0.154716	4.8184	0.393339
47858	238601_at	PHKB	phosphorylase kinase, beta	NM_000293 /// NM_001031835	0.0264804	1	0.189827	0.00886956	1	0.157123	2.22825	Rab25 CDM up vs pc3 CDM	0.46848	1	0.915173	1.19415	Rab25 plastic up vs pc3 plastic	238601_at	6.31801	5.1746	5.72202	6.944	6.81584	6.92252	6.57719	6.8063	6.51528	6.31496	7.45251	6.89924	0.368506	7.45251	0.607047
29733	220441_at	DNAJC22	DnaJ (Hsp40) homolog, subfamily C, member 22	NM_024902	0.0316095	1	0.205548	0.00886976	1	0.157123	-1.59765	Rab25 CDM down vs pc3 CDM	0.812894	1	0.98145	-1.03392	Rab25 plastic down vs pc3 plastic	220441_at	3.30156	2.61524	2.71669	2.00994	2.31192	2.28378	2.34465	2.28716	2.34556	2.02702	2.54026	2.26573	0.120294	3.30156	0.346834
15095	205640_at	ALDH3B1	aldehyde dehydrogenase 3 family, member B1	NM_000694 /// NM_001030010 /// NM_001161473	0.0409817	1	0.231001	0.00888366	1	0.15724	1.68251	Rab25 CDM up vs pc3 CDM	0.400084	1	0.89237	1.14407	Rab25 plastic up vs pc3 plastic	205640_at	2.87713	2.24035	2.45338	2.89962	3.46119	3.46189	2.71777	2.62598	2.67405	2.84271	3.15005	2.60758	0.138606	3.46189	0.372298
52645	243388_at	---	---	---	0.0251957	1	0.185833	0.00891486	1	0.157387	-1.7065	Rab25 CDM down vs pc3 CDM	0.957359	1	0.996912	-1.00863	Rab25 plastic down vs pc3 plastic	243388_at	8.39168	8.81368	8.77763	7.54716	7.94253	8.18017	8.30266	7.80402	7.73785	8.19341	7.7831	7.83085	0.166451	8.81368	0.407984
12542	203085_s_at	TGFB1	transforming growth factor, beta 1	NM_000660	0.0208344	1	0.171728	0.00893066	1	0.157511	1.54774	Rab25 CDM up vs pc3 CDM	0.339875	1	0.867978	1.13788	Rab25 plastic up vs pc3 plastic	203085_s_at	8.92988	8.75955	8.45573	9.25558	9.56657	9.2135	8.40088	8.99708	8.57531	8.9758	8.79961	8.75692	0.116929	9.56657	0.341949
9669	1570143_at	---	---	---	0.021686	1	0.174959	0.00893523	1	0.157541	-1.62369	Rab25 CDM down vs pc3 CDM	0.0800359	1	0.60853	-1.32717	Rab25 plastic down vs pc3 plastic	1570143_at	7.08321	7.73319	7.49499	6.7091	6.66508	6.83939	7.28398	6.83658	7.24733	6.93561	6.41822	6.78901	0.142513	7.73319	0.377509
39907	230645_at	FRMD3	FERM domain containing 3	NM_174938	0.00674286	1	0.105093	0.00896614	1	0.157747	2.61268	Rab25 CDM up vs pc3 CDM	0.0782479	1	0.604635	1.75996	Rab25 plastic up vs pc3 plastic	230645_at	5.66742	4.48468	5.19518	6.81622	6.15885	6.5288	4.30654	4.81339	4.34047	4.61601	5.93342	5.35759	0.758379	6.81622	0.87085
32097	222810_s_at	RASAL2	RAS protein activator like 2	NM_004841 /// NM_170692	0.000559618	1	0.0372681	0.00900063	1	0.15795	1.56894	Rab25 CDM up vs pc3 CDM	0.000217356	1	0.0582547	2.30828	Rab25 plastic up vs pc3 plastic	222810_s_at	9.17758	9.01267	8.76995	9.69096	9.47167	9.74695	8.94025	9.31748	8.67723	9.97791	10.1592	10.4183	0.315305	10.4183	0.56152
42814	233555_s_at	SULF2	sulfatase 2	NM_001161841 /// NM_018837 /// NM_198596	0.0378955	1	0.222837	0.00900142	1	0.15795	5.27444	Rab25 CDM up vs pc3 CDM	0.285119	1	0.831812	1.74351	Rab25 plastic up vs pc3 plastic	233555_s_at	3.12821	1.66984	2.76642	4.66549	6.37368	3.72235	3.02649	2.8025	2.903	3.24513	4.56431	3.32854	1.45298	6.37368	1.20539
13956	204501_at	NOV	nephroblastoma overexpressed gene	NM_002514	0.0133775	1	0.140819	0.00900469	1	0.15795	1.71833	Rab25 CDM up vs pc3 CDM	0.133118	1	0.697548	1.30231	Rab25 plastic up vs pc3 plastic	204501_at	5.73826	5.87643	5.92232	6.67678	6.98571	6.21755	5.82857	5.22966	5.8937	5.91109	6.00096	6.1831	0.202217	6.98571	0.449685
17260	207813_s_at	FDXR	ferredoxin reductase	NM_004110 /// NM_024417	0.0468954	1	0.246042	0.00901254	1	0.157987	2.01969	Rab25 CDM up vs pc3 CDM	0.805109	1	0.980887	1.05373	Rab25 plastic up vs pc3 plastic	207813_s_at	7.7243	7.70313	7.21229	8.70177	9.00138	7.97898	7.82839	8.16902	8.5923	8.32147	8.11552	8.37925	0.245536	9.00138	0.495516
29414	220122_at	MCTP1	multiple C2 domains, transmembrane 1	NM_001002796 /// NM_024717	0.000610112	1	0.038593	0.00903809	1	0.15813	-1.60496	Rab25 CDM down vs pc3 CDM	0.000860692	1	0.109693	-2.04093	Rab25 plastic down vs pc3 plastic	220122_at	8.54896	8.19251	8.44598	7.68731	7.72985	7.72268	8.25977	7.67061	8.05785	6.57598	7.17015	7.15441	0.340904	8.54896	0.58387
28011	218719_s_at	GINS3	GINS complex subunit 3 (Psf3 homolog)	NM_001126129 /// NM_001126130 /// NM_022770	0.00583104	1	0.0994734	0.00904834	1	0.158158	-1.52522	Rab25 CDM down vs pc3 CDM	0.110695	1	0.664792	-1.24751	Rab25 plastic down vs pc3 plastic	218719_s_at	8.76209	8.67308	8.80631	8.40099	7.71994	8.2935	8.94733	8.95485	9.23512	8.54737	8.8008	8.83198	0.152657	9.23512	0.390714
27486	218193_s_at	GOLT1B	golgi transport 1 homolog B (S. cerevisiae)	NM_016072	0.00745177	1	0.109723	0.00906489	1	0.15831	-1.77018	Rab25 CDM down vs pc3 CDM	0.0182221	1	0.380993	-1.63815	Rab25 plastic down vs pc3 plastic	218193_s_at	11.5737	11.8116	12.1092	10.795	11.3693	10.8585	11.6274	11.5633	11.0232	10.9401	10.7125	10.4251	0.262483	12.1092	0.512331
52150	242893_at	---	---	---	0.0305508	1	0.202423	0.00908155	1	0.158356	-2.27875	Rab25 CDM down vs pc3 CDM	0.642846	1	0.956006	-1.12301	Rab25 plastic down vs pc3 plastic	242893_at	4.66237	5.81255	5.87505	4.37311	4.03211	4.38002	4.8464	4.24284	4.43746	4.68028	3.97896	4.36533	0.378588	5.87505	0.615295
3452	1557118_a_at	---	---	---	0.00846007	1	0.115552	0.00910627	1	0.158548	1.60432	Rab25 CDM up vs pc3 CDM	0.534669	1	0.931804	1.09385	Rab25 plastic up vs pc3 plastic	1557118_a_at	4.05359	4.63651	4.43254	5.09557	5.00185	5.0711	4.30786	3.80319	4.37308	4.42553	4.0285	4.41835	0.174357	5.09557	0.417561
31737	222450_at	PMEPA1	prostate transmembrane protein, androgen induced 1	NM_020182 /// NM_199169 /// NM_199170 /// NM_199171	0.0316083	1	0.205548	0.00910759	1	0.158548	2.19045	Rab25 CDM up vs pc3 CDM	0.115708	1	0.671339	1.49877	Rab25 plastic up vs pc3 plastic	222450_at	8.0577	7.53006	7.65467	9.30901	8.76973	8.55737	7.38219	8.637	8.07464	8.52361	8.83248	8.48909	0.340458	9.30901	0.583487
35058	225793_at	LIX1L	Lix1 homolog (mouse)-like	NM_153713	0.0520728	1	0.258075	0.00918048	1	0.159165	1.65818	Rab25 CDM up vs pc3 CDM	0.666142	1	0.959673	1.06861	Rab25 plastic up vs pc3 plastic	225793_at	11.7032	11.2976	11.26	12.1017	12.4629	11.885	11.4287	12.0593	11.5591	11.797	11.9008	11.6365	0.124507	12.4629	0.352855
35304	226040_at	---	---	---	0.0167763	1	0.156526	0.00918951	1	0.159241	1.74549	Rab25 CDM up vs pc3 CDM	0.0860719	1	0.620188	1.37635	Rab25 plastic up vs pc3 plastic	226040_at	6.18349	5.89593	5.47171	6.60455	6.78839	6.56909	6.26514	6.00555	6.72043	6.5728	6.74566	7.05519	0.203502	7.05519	0.451112
46446	237189_at	---	---	---	0.0551454	1	0.263948	0.00922199	1	0.159611	-2.25335	Rab25 CDM down vs pc3 CDM	0.914213	1	0.991679	1.02684	Rab25 plastic up vs pc3 plastic	237189_at	5.89068	6.71993	6.70672	5.09188	5.24023	5.469	6.22119	5.09566	6.04261	6.11358	5.54388	5.81664	0.317019	6.71993	0.563044
32590	223305_at	TMEM216	transmembrane protein 216	NM_016499	0.0026001	1	0.0708257	0.00924565	1	0.159752	1.98915	Rab25 CDM up vs pc3 CDM	0.0016232	1	0.145104	2.5607	Rab25 plastic up vs pc3 plastic	223305_at	6.57494	6.83989	6.99431	8.11334	7.50187	7.77039	6.44066	5.70559	6.80801	7.46201	7.63778	7.92408	0.502607	8.11334	0.708948
25090	215789_s_at	AJAP1	adherens junctions associated protein 1	NM_001042478 /// NM_018836	0.0247071	1	0.184292	0.00931396	1	0.160207	6.89329	Rab25 CDM up vs pc3 CDM	0.0735434	1	0.593655	3.21432	Rab25 plastic up vs pc3 plastic	215789_s_at	6.27574	4.89575	4.01503	8.04247	8.09448	7.40515	4.5648	7.72127	5.78258	7.7568	7.87382	7.49157	2.22129	8.09448	1.4904
32001	222714_s_at	LACTB2	lactamase, beta 2	NM_016027	0.005078	1	0.093924	0.00932697	1	0.160233	-1.53499	Rab25 CDM down vs pc3 CDM	0.0486204	1	0.526817	-1.34003	Rab25 plastic down vs pc3 plastic	222714_s_at	11.0653	11.275	11.6412	10.6579	10.8356	10.6333	11.0139	10.8979	10.4592	10.4574	10.4202	10.2266	0.164977	11.6412	0.406173
[truncated: 1,556 more rows]
